# Supplementary material for: Is competition good or bad for the price, quantity, and quality of bank lending?
Source: PLoS One. 2023 Aug 10;18(8):e0287002. doi: 10.1371/journal.pone.0287002 (PMC10414992; doi:10.1371/journal.pone.0287002)
Supplement: S1 Data — (XLSX) [file pone.0287002.s001.xlsx]

## Sheet: Sheet1
ID	YEAR	Lerner	CR5	CR3	HHI	B1	B2	B3	H1	H2	H3	Llr	Llp	Cap	Liq	Size	State	Refinancing_rates	GDP	Crisis	COVID
CTG	2007	0.406831	0.713121	0.530167	0.124333	-0.073568	-0.081506	-0.077154	0.585161	0.60099	0.679675	1.67178	2.30312	6.40921	36.8575	32.7437	1	6.5	7.1295	1	0
CTG	2008	0.331645	0.710281	0.528512	0.124706	-0.073568	-0.081506	-0.077154	0.75394	0.776485	0.735433	1.78084	1.07674	6.3723	35.1148	32.8968	1	11	5.66177	1	0
CTG	2009	0.342502	0.635492	0.454388	0.100664	-0.073568	-0.081506	-0.077154	0.523815	0.562196	0.580717	0.950606	0.359425	5.24122	28.4464	33.1273	1	8	5.3979	1	0
CTG	2010	0.372697	0.57381	0.408684	0.0843956	-0.073568	-0.081506	-0.077154	0.580626	0.641218	0.569306	1.18305	1.29164	5.00433	31.6374	33.5384	1	9	6.42324	0	0
CTG	2011	0.384178	0.547816	0.376903	0.076378	-0.073568	-0.081506	-0.077154	0.741359	0.816397	0.652027	1.03481	1.67133	6.23331	31.6237	33.7632	1	15	6.2403	0	0
CTG	2012	0.371537	0.553495	0.403942	0.0809108	-0.073568	-0.081506	-0.077154	0.641482	0.71822	0.560902	1.1019	1.3073	6.72062	21.8249	33.8527	1	10	5.24737	0	0
CTG	2013	0.373365	0.553918	0.408254	0.0807248	-0.073568	-0.081506	-0.077154	0.460124	0.546517	0.424951	0.877046	1.09581	9.4189	27.0957	33.9878	1	7	5.42188	0	0
CTG	2014	0.363804	0.563059	0.403693	0.0805781	-0.073568	-0.081506	-0.077154	0.438986	0.530294	0.414296	0.992682	0.891783	8.35687	27.0282	34.1251	1	6.5	5.98365	0	0
CTG	2015	0.373476	0.580289	0.416393	0.0839502	-0.073568	-0.081506	-0.077154	0.422974	0.517805	0.372058	0.845546	0.869571	7.19838	26.2661	34.2897	1	6.5	6.67929	0	0
CTG	2016	0.355069	0.577935	0.416163	0.0833495	-0.073568	-0.081506	-0.077154	0.405774	0.504636	0.372264	1.0421	0.764154	6.35767	25.9173	34.486	1	6.5	6.21081	0	0
CTG	2017	0.366965	0.582811	0.407899	0.0836873	-0.073568	-0.081506	-0.077154	0.409727	0.514206	0.387905	1.05008	1.05527	5.82299	23.7974	34.6296	1	6.25	6.81225	0	0
CTG	2018	0.313764	0.571882	0.402448	0.081369	-0.073568	-0.081506	-0.077154	0.423308	0.533287	0.408613	1.50399	0.902141	5.79298	22.4761	34.691	1	6.25	7.07579	0	0
CTG	2019	0.393681	0.564545	0.395321	0.0800184	-0.073568	-0.081506	-0.077154	0.441771	0.557771	0.422566	1.38417	1.39035	6.23471	21.3331	34.7545	1	6	7.01743	0	0
CTG	2020	0.424569	0.542729	0.376123	0.0753222	-0.073568	-0.081506	-0.077154	0.431212	0.554249	0.416063	1.23717	1.19638	6.36715	20.9267	34.8325	1	4	2.90584	0	1
CTG	2021	0.474381	0.53894	0.431232	0.0830337	-0.073568	-0.081506	-0.077154	0.400871	0.538117	0.402461	2.2814	1.62572	6.11525	22.4936	34.965	1	4	2.58	0	1
BID	2007	0.407434	0.713121	0.530167	0.124333	-0.076725	-0.084706	-0.080219	0.585161	0.60099	0.679675	2.20043	2.57444	5.85611	20.1994	32.9516	1	6.5	7.1295	1	0
BID	2008	0.352931	0.710281	0.528512	0.124706	-0.076725	-0.084706	-0.080219	0.75394	0.776485	0.735433	2.55461	1.58621	5.46305	20.9879	33.1384	1	11	5.66177	1	0
BID	2009	0.378678	0.635492	0.454388	0.100664	-0.076725	-0.084706	-0.080219	0.523815	0.562196	0.580717	2.61745	0.974934	5.95055	17.6161	33.3228	1	8	5.3979	1	0
BID	2010	0.333149	0.57381	0.408684	0.0843956	-0.076725	-0.084706	-0.080219	0.580626	0.641218	0.569306	2.08232	0.517962	6.65337	15.4725	33.5344	1	9	6.42324	0	0
BID	2011	0.340424	0.547816	0.376903	0.076378	-0.076725	-0.084706	-0.080219	0.741359	0.816397	0.652027	1.99277	1.54527	6.06213	13.0294	33.6368	1	15	6.2403	0	0
BID	2012	0.337033	0.553495	0.403942	0.0809108	-0.076725	-0.084706	-0.080219	0.641482	0.71822	0.560902	1.73996	1.03587	5.50831	20.578	33.8147	1	10	5.24737	0	0
BID	2013	0.37461	0.553918	0.408254	0.0807248	-0.076725	-0.084706	-0.080219	0.460124	0.546517	0.424951	1.57153	1.65787	5.88866	21.944	33.938	1	7	5.42188	0	0
BID	2014	0.38903	0.563059	0.403693	0.0805781	-0.076725	-0.084706	-0.080219	0.438986	0.530294	0.414296	1.48599	1.56738	5.16748	25.3833	34.1085	1	6.5	5.98365	0	0
BID	2015	0.370363	0.580289	0.416393	0.0839502	-0.076725	-0.084706	-0.080219	0.422974	0.517805	0.372058	1.25612	0.94853	4.97767	24.2525	34.3769	1	6.5	6.67929	0	0
BID	2016	0.366389	0.577935	0.416163	0.0833495	-0.076725	-0.084706	-0.080219	0.405774	0.504636	0.372264	1.39072	1.27118	4.38353	23.6589	34.5451	1	6.5	6.21081	0	0
BID	2017	0.392578	0.582811	0.407899	0.0836873	-0.076725	-0.084706	-0.080219	0.409727	0.514206	0.387905	1.30926	1.71272	4.06177	22.516	34.723	1	6.25	6.81225	0	0
BID	2018	0.404251	0.571882	0.402448	0.081369	-0.076725	-0.084706	-0.080219	0.423308	0.533287	0.408613	1.25462	1.91088	4.15446	21.0457	34.8112	1	6.25	7.07579	0	0
BID	2019	0.398717	0.564545	0.395321	0.0800184	-0.076725	-0.084706	-0.080219	0.441771	0.557771	0.422566	1.30995	1.80232	5.21176	22.6665	34.9375	1	6	7.01743	0	0
BID	2020	0.406452	0.542729	0.376123	0.0753222	-0.076725	-0.084706	-0.080219	0.431212	0.554249	0.416063	1.5693	1.92028	5.25136	17.09	34.9553	1	4	2.90584	0	1
BID	2021	0.474275	0.53894	0.431232	0.0830337	-0.076725	-0.084706	-0.080219	0.400871	0.538117	0.402461	2.14487	2.17271	4.9018	21.3805	35.1052	1	4	2.58	0	1
VCB	2007	0.44395	0.713121	0.530167	0.124333	-0.07519	-0.083734	-0.079716	0.585161	0.60099	0.679675	2.1554	0.967411	6.90746	49.1477	32.9163	1	6.5	7.1295	1	0
VCB	2008	0.442196	0.710281	0.528512	0.124706	-0.07519	-0.083734	-0.079716	0.75394	0.776485	0.735433	3.70178	0	6.32593	47.3976	33.0341	1	11	5.66177	1	0
VCB	2009	0.455246	0.635492	0.454388	0.100664	-0.07519	-0.083734	-0.079716	0.523815	0.562196	0.580717	3.26584	0.556776	6.58314	42.5765	33.1742	1	8	5.3979	1	0
VCB	2010	0.440365	0.57381	0.408684	0.0843956	-0.07519	-0.083734	-0.079716	0.580626	0.641218	0.569306	3.15167	0.782847	6.78001	40.8914	33.3599	1	9	6.42324	0	0
VCB	2011	0.40411	0.547816	0.376903	0.076378	-0.07519	-0.083734	-0.079716	0.741359	0.816397	0.652027	2.54427	1.65866	7.84843	32.2062	33.5356	1	15	6.2403	0	0
VCB	2012	0.387201	0.553495	0.403942	0.0809108	-0.07519	-0.083734	-0.079716	0.641482	0.71822	0.560902	2.18863	1.36968	10.0603	38.8215	33.6581	1	10	5.24737	0	0
VCB	2013	0.404472	0.553918	0.408254	0.0807248	-0.07519	-0.083734	-0.079716	0.460124	0.546517	0.424951	2.35161	1.28328	9.06956	38.2462	33.7816	1	7	5.42188	0	0
VCB	2014	0.426997	0.563059	0.403693	0.0805781	-0.07519	-0.083734	-0.079716	0.438986	0.530294	0.414296	2.19101	1.42001	7.53433	32.5386	33.9889	1	6.5	5.98365	0	0
VCB	2015	0.455495	0.580289	0.416393	0.0839502	-0.07519	-0.083734	-0.079716	0.422974	0.517805	0.372058	2.22063	1.56506	6.69821	35.342	34.1448	1	6.5	6.67929	0	0
VCB	2016	0.449501	0.577935	0.416163	0.0833495	-0.07519	-0.083734	-0.079716	0.405774	0.504636	0.372264	1.75491	1.38207	6.11035	33.7991	34.3004	1	6.5	6.21081	0	0
VCB	2017	0.443943	0.582811	0.407899	0.0836873	-0.07519	-0.083734	-0.079716	0.409727	0.514206	0.387905	1.49292	1.1406	5.07663	38.8666	34.5735	1	6.25	6.81225	0	0
VCB	2018	0.490683	0.571882	0.402448	0.081369	-0.07519	-0.083734	-0.079716	0.423308	0.533287	0.408613	1.62906	1.17083	5.78937	33.7926	34.6102	1	6.25	7.07579	0	0
VCB	2019	0.490044	0.564545	0.395321	0.0800184	-0.07519	-0.083734	-0.079716	0.441771	0.557771	0.422566	1.41782	0.924236	6.61501	33.3596	34.7399	1	6	7.01743	0	0
VCB	2020	0.500434	0.542729	0.376123	0.0753222	-0.07519	-0.083734	-0.079716	0.431212	0.554249	0.416063	2.29139	1.18777	7.09492	31.053	34.8211	1	4	2.90584	0	1
VCB	2021	0.546526	0.53894	0.431232	0.0830337	-0.07519	-0.083734	-0.079716	0.400871	0.538117	0.402461	2.70369	1.22413	7.85789	27.9046	34.8857	1	4	2.58	0	1
MBB	2007	0.469281	0.713121	0.530167	0.124333	-0.07241	-0.081033	-0.077175	0.585161	0.60099	0.679675	1.23811	0.728185	11.9832	55.7798	31.0196	0	6.5	7.1295	1	0
MBB	2008	0.391145	0.710281	0.528512	0.124706	-0.07241	-0.081033	-0.077175	0.75394	0.776485	0.735433	1.56868	1.40888	10.5458	57.6491	31.423	0	11	5.66177	1	0
MBB	2009	0.486202	0.635492	0.454388	0.100664	-0.07241	-0.081033	-0.077175	0.523815	0.562196	0.580717	1.51137	1.23152	10.8618	52.6304	31.8652	0	8	5.3979	1	0
MBB	2010	0.415124	0.57381	0.408684	0.0843956	-0.07241	-0.081033	-0.077175	0.580626	0.641218	0.569306	1.51309	1.11944	8.886	47.9099	32.3281	0	9	6.42324	0	0
MBB	2011	0.372326	0.547816	0.376903	0.076378	-0.07241	-0.081033	-0.077175	0.741359	0.816397	0.652027	1.85036	1.08586	7.41748	49.1547	32.5643	0	15	6.2403	0	0
MBB	2012	0.437739	0.553495	0.403942	0.0809108	-0.07241	-0.081033	-0.077175	0.641482	0.71822	0.560902	1.76258	2.7218	7.70449	38.1908	32.7993	0	10	5.24737	0	0
MBB	2013	0.445923	0.553918	0.408254	0.0807248	-0.07241	-0.081033	-0.077175	0.460124	0.546517	0.424951	2.01743	2.15673	8.70771	34.0689	32.8261	0	7	5.42188	0	0
MBB	2014	0.462462	0.563059	0.403693	0.0805781	-0.07241	-0.081033	-0.077175	0.438986	0.530294	0.414296	2.44881	2.00727	8.55319	39.7241	32.9318	0	6.5	5.98365	0	0
MBB	2015	0.465743	0.580289	0.416393	0.0839502	-0.07241	-0.081033	-0.077175	0.422974	0.517805	0.372058	1.62868	1.73226	10.4881	35.0303	33.0294	0	6.5	6.67929	0	0
MBB	2016	0.443785	0.577935	0.416163	0.0833495	-0.07241	-0.081033	-0.077175	0.405774	0.504636	0.372264	1.36019	1.34678	10.3756	30.6797	33.1772	0	6.5	6.21081	0	0
MBB	2017	0.462422	0.582811	0.407899	0.0836873	-0.07241	-0.081033	-0.077175	0.409727	0.514206	0.387905	1.15408	1.76565	9.43079	32.1057	33.38	0	6.25	6.81225	0	0
MBB	2018	0.480039	0.571882	0.402448	0.081369	-0.07241	-0.081033	-0.077175	0.423308	0.533287	0.408613	1.49568	1.41387	9.43155	33.6596	33.5236	0	6.25	7.07579	0	0
MBB	2019	0.51099	0.564545	0.395321	0.0800184	-0.07241	-0.081033	-0.077175	0.441771	0.557771	0.422566	1.27867	1.95367	9.69308	32.2797	33.6508	0	6	7.01743	0	0
MBB	2020	0.511916	0.542729	0.376123	0.0753222	-0.07241	-0.081033	-0.077175	0.431212	0.554249	0.416063	1.45969	2.05112	10.1215	34.5656	33.8355	0	4	2.90584	0	1
MBB	2021	0.560094	0.53894	0.431232	0.0830337	-0.07241	-0.081033	-0.077175	0.400871	0.538117	0.402461	2.4089	2.20876	10.2919	33.2811	34.0398	0	4	2.58	0	1
ACB	2007	0.472381	0.713121	0.530167	0.124333	-0.068749	-0.076511	-0.072789	0.585161	0.60099	0.679675	0.422928	0.280901	7.32841	57.0001	32.0783	0	6.5	7.1295	1	0
ACB	2008	0.376963	0.710281	0.528512	0.124706	-0.068749	-0.076511	-0.072789	0.75394	0.776485	0.735433	0.656346	0.252616	7.37513	57.2325	32.2879	0	11	5.66177	1	0
ACB	2009	0.412922	0.635492	0.454388	0.100664	-0.068749	-0.076511	-0.072789	0.523815	0.562196	0.580717	0.80502	0.460958	6.01991	46.4618	32.7543	0	8	5.3979	1	0
ACB	2010	0.364363	0.57381	0.408684	0.0843956	-0.068749	-0.076511	-0.072789	0.580626	0.641218	0.569306	0.821946	0.260806	5.54685	47.228	32.9545	0	9	6.42324	0	0
ACB	2011	0.347469	0.547816	0.376903	0.076378	-0.068749	-0.076511	-0.072789	0.741359	0.816397	0.652027	0.959483	0.288278	4.25561	43.0396	33.2694	0	15	6.2403	0	0
ACB	2012	0.275423	0.553495	0.403942	0.0809108	-0.068749	-0.076511	-0.072789	0.641482	0.71822	0.560902	1.46096	0.507116	7.16047	33.0593	32.8033	0	10	5.24737	0	0
ACB	2013	0.272322	0.553918	0.408254	0.0807248	-0.068749	-0.076511	-0.072789	0.460124	0.546517	0.424951	1.44415	0.797304	7.50557	27.0514	32.7466	0	7	5.42188	0	0
ACB	2014	0.293649	0.563059	0.403693	0.0805781	-0.068749	-0.076511	-0.072789	0.438986	0.530294	0.414296	1.35725	0.840144	6.90235	28.1266	32.8218	0	6.5	5.98365	0	0
ACB	2015	0.30583	0.580289	0.416393	0.0839502	-0.068749	-0.076511	-0.072789	0.422974	0.517805	0.372058	1.13841	0.653466	6.34753	25.8944	32.9366	0	6.5	6.67929	0	0
ACB	2016	0.318412	0.577935	0.416163	0.0833495	-0.068749	-0.076511	-0.072789	0.405774	0.504636	0.372264	1.09962	0.745152	6.01791	25.286	33.085	0	6.5	6.21081	0	0
ACB	2017	0.372063	0.582811	0.407899	0.0836873	-0.068749	-0.076511	-0.072789	0.409727	0.514206	0.387905	0.929226	1.29228	5.74539	24.5673	33.2623	0	6.25	6.81225	0	0
ACB	2018	0.403693	0.571882	0.402448	0.081369	-0.068749	-0.076511	-0.072789	0.423308	0.533287	0.408613	1.10363	0.404469	6.38195	25.6137	33.4281	0	6.25	7.07579	0	0
ACB	2019	0.38694	0.564545	0.395321	0.0800184	-0.068749	-0.076511	-0.072789	0.441771	0.557771	0.422566	0.943686	0.101906	7.23972	24.8205	33.5804	0	6	7.01743	0	0
ACB	2020	0.427447	0.542729	0.376123	0.0753222	-0.068749	-0.076511	-0.072789	0.431212	0.554249	0.416063	0.947211	0.302156	7.9743	26.1991	33.728	0	4	2.90584	0	1
ACB	2021	0.508009	0.53894	0.431232	0.0830337	-0.068749	-0.076511	-0.072789	0.400871	0.538117	0.402461	1.61961	0.9218	8.50767	29.2376	33.8997	0	4	2.58	0	1
STB	2007	0.453475	0.713121	0.530167	0.124333	-0.068858	-0.076324	-0.072513	0.585161	0.60099	0.679675	0.501928	0.334633	11.382	39.0022	31.7988	0	6.5	7.1295	1	0
STB	2008	0.266903	0.710281	0.528512	0.124706	-0.068858	-0.076324	-0.072513	0.75394	0.776485	0.735433	0.719109	0.211652	11.3366	40.9704	31.857	0	11	5.66177	1	0
STB	2009	0.372023	0.635492	0.454388	0.100664	-0.068858	-0.076324	-0.072513	0.523815	0.562196	0.580717	0.864135	0.473421	10.3605	35.619	32.2756	0	8	5.3979	1	0
STB	2010	0.330514	0.57381	0.408684	0.0843956	-0.068858	-0.076324	-0.072513	0.580626	0.641218	0.569306	0.994854	0.385322	9.6432	40.1515	32.6574	0	9	6.42324	0	0
STB	2011	0.300864	0.547816	0.376903	0.076378	-0.068858	-0.076324	-0.072513	0.741359	0.816397	0.652027	1.00937	0.490389	10.2828	33.9469	32.5831	0	15	6.2403	0	0
STB	2012	0.277636	0.553495	0.403942	0.0809108	-0.068858	-0.076324	-0.072513	0.641482	0.71822	0.560902	1.50167	1.38192	9.00531	25.3244	32.6557	0	10	5.24737	0	0
STB	2013	0.309116	0.553918	0.408254	0.0807248	-0.068858	-0.076324	-0.072513	0.460124	0.546517	0.424951	1.22241	0.393101	10.5738	21.7211	32.7148	0	7	5.42188	0	0
STB	2014	0.33444	0.563059	0.403693	0.0805781	-0.068858	-0.076324	-0.072513	0.438986	0.530294	0.414296	1.06934	0.751933	9.51683	24.0298	32.877	0	6.5	5.98365	0	0
STB	2015	0.299134	0.580289	0.416393	0.0839502	-0.068858	-0.076324	-0.072513	0.422974	0.517805	0.372058	1.21387	1.14691	7.56097	19.1982	33.3079	0	6.5	6.67929	0	0
STB	2016	0.171544	0.577935	0.416163	0.0833495	-0.068858	-0.076324	-0.072513	0.405774	0.504636	0.372264	1.22277	0.350118	6.68385	24.7942	33.4362	0	6.5	6.21081	0	0
STB	2017	0.219092	0.582811	0.407899	0.0836873	-0.068858	-0.076324	-0.072513	0.409727	0.514206	0.387905	1.23298	0.366271	6.30618	24.2614	33.5404	0	6.25	6.81225	0	0
STB	2018	0.256188	0.571882	0.402448	0.081369	-0.068858	-0.076324	-0.072513	0.423308	0.533287	0.408613	1.37269	0.62041	6.06648	23.6316	33.6375	0	6.25	7.07579	0	0
STB	2019	0.282362	0.564545	0.395321	0.0800184	-0.068858	-0.076324	-0.072513	0.441771	0.557771	0.422566	1.34144	0.727254	5.89567	24.1618	33.7482	0	6	7.01743	0	0
STB	2020	0.29545	0.542729	0.376123	0.0753222	-0.068858	-0.076324	-0.072513	0.431212	0.554249	0.416063	1.59097	0.85708	5.87925	22.4421	33.8305	0	4	2.90584	0	1
STB	2021	0.342005	0.53894	0.431232	0.0830337	-0.068858	-0.076324	-0.072513	0.400871	0.538117	0.402461	1.78313	0.895824	6.5736	18.7677	33.8871	0	4	2.58	0	1
TCB	2007	0.416304	0.713121	0.530167	0.124333	-0.068965	-0.077516	-0.073677	0.585161	0.60099	0.679675	0	0.394838	9.0369	45.3707	31.3084	0	6.5	7.1295	1	0
TCB	2008	0.428258	0.710281	0.528512	0.124706	-0.068965	-0.077516	-0.073677	0.75394	0.776485	0.735433	1.23005	2.32208	9.51862	50.7745	31.7102	0	11	5.66177	1	0
TCB	2009	0.456732	0.635492	0.454388	0.100664	-0.068965	-0.077516	-0.073677	0.523815	0.562196	0.580717	1.2173	1.14387	7.91068	48.2014	32.1591	0	8	5.3979	1	0
TCB	2010	0.392916	0.57381	0.408684	0.0843956	-0.068965	-0.077516	-0.073677	0.580626	0.641218	0.569306	1.15439	0.732403	6.24731	56.8438	32.6436	0	9	6.42324	0	0
TCB	2011	0.369447	0.547816	0.376903	0.076378	-0.068965	-0.077516	-0.073677	0.741359	0.816397	0.652027	1.40116	0.53878	6.93051	56.1659	32.8269	0	15	6.2403	0	0
TCB	2012	0.327282	0.553495	0.403942	0.0809108	-0.068965	-0.077516	-0.073677	0.641482	0.71822	0.560902	1.64827	2.12343	7.38582	43.7321	32.8236	0	10	5.24737	0	0
TCB	2013	0.347787	0.553918	0.408254	0.0807248	-0.068965	-0.077516	-0.073677	0.460124	0.546517	0.424951	1.688	2.01205	8.76045	42.6341	32.6993	0	7	5.42188	0	0
TCB	2014	0.420304	0.563059	0.403693	0.0805781	-0.068965	-0.077516	-0.073677	0.438986	0.530294	0.414296	1.19513	2.84067	8.51955	40.1048	32.8009	0	6.5	5.98365	0	0
TCB	2015	0.505884	0.580289	0.416393	0.0839502	-0.068965	-0.077516	-0.073677	0.422974	0.517805	0.372058	1.04051	3.23399	8.57193	31.1535	32.8885	0	6.5	6.67929	0	0
TCB	2016	0.509293	0.577935	0.416163	0.0833495	-0.068965	-0.077516	-0.073677	0.405774	0.504636	0.372264	1.0486	2.5671	8.32181	28.9973	33.0922	0	6.5	6.21081	0	0
TCB	2017	0.573482	0.582811	0.407899	0.0836873	-0.068965	-0.077516	-0.073677	0.409727	0.514206	0.387905	1.17165	2.24392	9.99685	30.1298	33.2272	0	6.25	6.81225	0	0
TCB	2018	0.548424	0.571882	0.402448	0.081369	-0.068965	-0.077516	-0.073677	0.423308	0.533287	0.408613	1.49126	1.15434	16.1322	40.941	33.4024	0	6.25	7.07579	0	0
TCB	2019	0.518384	0.564545	0.395321	0.0800184	-0.068965	-0.077516	-0.073677	0.441771	0.557771	0.422566	1.26374	0.39747	16.1774	31.9796	33.5809	0	6	7.01743	0	0
TCB	2020	0.553029	0.542729	0.376123	0.0753222	-0.068965	-0.077516	-0.073677	0.431212	0.554249	0.416063	0.797856	0.94083	16.9732	29.0772	33.7169	0	4	2.90584	0	1
TCB	2021	0.606558	0.53894	0.431232	0.0830337	-0.068965	-0.077516	-0.073677	0.400871	0.538117	0.402461	1.0755	0.767143	16.3597	26.4875	33.9746	0	4	2.58	0	1
SHB	2007	0.389832	0.713121	0.530167	0.124333	-0.071288	-0.078852	-0.07441	0.585161	0.60099	0.679675	0.193215	0.299224	17.6141	48.7674	30.1461	0	6.5	7.1295	1	0
SHB	2008	0.251985	0.710281	0.528512	0.124706	-0.071288	-0.078852	-0.07441	0.75394	0.776485	0.735433	0.408479	0.286132	15.7611	39.3956	30.297	0	11	5.66177	1	0
SHB	2009	0.35889	0.635492	0.454388	0.100664	-0.071288	-0.078852	-0.07441	0.523815	0.562196	0.580717	0.990619	0.815894	8.79911	44.7726	30.9441	0	8	5.3979	1	0
SHB	2010	0.295466	0.57381	0.408684	0.0843956	-0.071288	-0.078852	-0.07441	0.580626	0.641218	0.569306	1.11815	0.614726	8.1971	41.5623	31.5635	0	9	6.42324	0	0
SHB	2011	0.24217	0.547816	0.376903	0.076378	-0.071288	-0.078852	-0.07441	0.741359	0.816397	0.652027	1.21723	0.348181	8.2137	48.487	31.8936	0	15	6.2403	0	0
SHB	2012	0.210487	0.553495	0.403942	0.0809108	-0.071288	-0.078852	-0.07441	0.641482	0.71822	0.560902	2.19606	-0.991821	8.15944	31.9434	32.3892	0	10	5.24737	0	0
SHB	2013	0.161597	0.553918	0.408254	0.0807248	-0.071288	-0.078852	-0.07441	0.460124	0.546517	0.424951	1.55225	-0.644207	7.21213	27.0375	32.5982	0	7	5.42188	0	0
SHB	2014	0.243314	0.563059	0.403693	0.0805781	-0.071288	-0.078852	-0.07441	0.438986	0.530294	0.414296	1.00604	0.596213	6.20164	24.9338	32.7611	0	6.5	5.98365	0	0
SHB	2015	0.253983	0.580289	0.416393	0.0839502	-0.071288	-0.078852	-0.07441	0.422974	0.517805	0.372058	1.0815	0.640755	5.49953	24.2239	32.9526	0	6.5	6.67929	0	0
SHB	2016	0.271968	0.577935	0.416163	0.0833495	-0.071288	-0.078852	-0.07441	0.405774	0.504636	0.372264	1.10693	0.801788	5.49592	19.1601	33.1148	0	6.5	6.21081	0	0
SHB	2017	0.292971	0.582811	0.407899	0.0836873	-0.071288	-0.078852	-0.07441	0.409727	0.514206	0.387905	1.43679	0.822004	5.13661	18.9706	33.287	0	6.25	6.81225	0	0
SHB	2018	0.261298	0.571882	0.402448	0.081369	-0.071288	-0.078852	-0.07441	0.423308	0.533287	0.408613	1.38359	0.656758	5.05219	25.8421	33.4095	0	6.25	7.07579	0	0
SHB	2019	0.302704	0.564545	0.395321	0.0800184	-0.071288	-0.078852	-0.07441	0.441771	0.557771	0.422566	1.18059	0.909243	5.067	18.3817	33.5316	0	6	7.01743	0	0
SHB	2020	0.347503	0.542729	0.376123	0.0753222	-0.071288	-0.078852	-0.07441	0.431212	0.554249	0.416063	1.12495	1.51821	5.82443	18.4697	33.6537	0	4	2.90584	0	1
SHB	2021	0.452954	0.53894	0.431232	0.0830337	-0.071288	-0.078852	-0.07441	0.400871	0.538117	0.402461	1.36858	2.08458	7.04287	19.1954	33.8587	0	4	2.58	0	1
EIB	2007	0.413187	0.713121	0.530167	0.124333	-0.071168	-0.078782	-0.074796	0.585161	0.60099	0.679675	0.39855	0.184943	18.6736	40.0668	31.1488	0	6.5	7.1295	1	0
EIB	2008	0.384217	0.710281	0.528512	0.124706	-0.071168	-0.078782	-0.074796	0.75394	0.776485	0.735433	1.77227	1.50782	26.6211	51.6169	31.5074	0	11	5.66177	1	0
EIB	2009	0.442366	0.635492	0.454388	0.100664	-0.071168	-0.078782	-0.074796	0.523815	0.562196	0.580717	0.986844	0.356648	20.4028	37.0242	31.8123	0	8	5.3979	1	0
EIB	2010	0.425765	0.57381	0.408684	0.0843956	-0.071168	-0.078782	-0.074796	0.580626	0.641218	0.569306	1.00744	0.425277	10.3048	46.3543	32.5071	0	9	6.42324	0	0
EIB	2011	0.356754	0.547816	0.376903	0.076378	-0.071168	-0.078782	-0.074796	0.741359	0.816397	0.652027	0.828803	0.362801	8.88096	54.6761	32.8436	0	15	6.2403	0	0
EIB	2012	0.294019	0.553495	0.403942	0.0809108	-0.071168	-0.078782	-0.074796	0.641482	0.71822	0.560902	0.809288	0.319407	9.29277	37.3618	32.7677	0	10	5.24737	0	0
EIB	2013	0.207627	0.553918	0.408254	0.0807248	-0.071168	-0.078782	-0.074796	0.460124	0.546517	0.424951	0.852936	0.360232	8.64385	28.6809	32.7659	0	7	5.42188	0	0
EIB	2014	0.232213	0.563059	0.403693	0.0805781	-0.071168	-0.078782	-0.074796	0.438986	0.530294	0.414296	1.17354	0.947024	8.19239	36.2296	32.7071	0	6.5	5.98365	0	0
EIB	2015	0.263146	0.580289	0.416393	0.0839502	-0.071168	-0.078782	-0.074796	0.422974	0.517805	0.372058	1.02632	1.69182	10.5284	25.3972	32.4581	0	6.5	6.67929	0	0
EIB	2016	0.277474	0.577935	0.416163	0.0833495	-0.071168	-0.078782	-0.074796	0.405774	0.504636	0.372264	1.22741	1.25337	10.4412	26.6131	32.4893	0	6.5	6.21081	0	0
EIB	2017	0.276668	0.582811	0.407899	0.0836873	-0.071168	-0.078782	-0.074796	0.409727	0.514206	0.387905	1.04223	0.596674	9.54089	27.3317	32.6374	0	6.25	6.81225	0	0
EIB	2018	0.263949	0.571882	0.402448	0.081369	-0.071168	-0.078782	-0.074796	0.423308	0.533287	0.408613	1.02974	0.695433	9.74997	27.789	32.6592	0	6.25	7.07579	0	0
EIB	2019	0.26828	0.564545	0.395321	0.0800184	-0.071168	-0.078782	-0.074796	0.441771	0.557771	0.422566	0.947264	0.609503	9.40042	29.1074	32.7522	0	6	7.01743	0	0
EIB	2020	0.285368	0.542729	0.376123	0.0753222	-0.071168	-0.078782	-0.074796	0.431212	0.554249	0.416063	1.27009	0.662295	10.4837	33.8636	32.7089	0	4	2.90584	0	1
EIB	2021	0.307351	0.53894	0.431232	0.0830337	-0.071168	-0.078782	-0.074796	0.400871	0.538117	0.402461	1.19168	0.86342	10.7247	27.9897	32.742	0	4	2.58	0	1
SCB	2007	0.338308	0.713121	0.530167	0.124333	-0.070921	-0.078071	-0.074113	0.585161	0.60099	0.679675	0.409825	0.283351	10.1418	17.6266	30.8869	0	6.5	7.1295	1	0
SCB	2008	0.296567	0.710281	0.528512	0.124706	-0.070921	-0.078071	-0.074113	0.75394	0.776485	0.735433	0.762699	0.490651	7.27838	24.7518	31.2842	0	11	5.66177	1	0
SCB	2009	0.260249	0.635492	0.454388	0.100664	-0.070921	-0.078071	-0.074113	0.523815	0.562196	0.580717	1.09029	0.600451	8.41183	26.8504	31.6291	0	8	5.3979	1	0
SCB	2010	0.267122	0.57381	0.408684	0.0843956	-0.070921	-0.078071	-0.074113	0.580626	0.641218	0.569306	2.31663	1.45026	7.8272	24.3215	31.7284	0	9	6.42324	0	0
SCB	2011	0.22116	0.547816	0.376903	0.076378	-0.070921	-0.078071	-0.074113	0.741359	0.816397	0.652027	2.49915	0.789991	7.82693	16.2195	32.6065	0	15	6.2403	0	0
SCB	2012	0.199551	0.553495	0.403942	0.0809108	-0.070921	-0.078071	-0.074113	0.641482	0.71822	0.560902	1.12226	0.998519	7.6204	12.9995	32.6363	0	10	5.24737	0	0
SCB	2013	0.168372	0.553918	0.408254	0.0807248	-0.070921	-0.078071	-0.074113	0.460124	0.546517	0.424951	0.734923	0.773267	7.24376	20.6268	32.8296	0	7	5.42188	0	0
SCB	2014	0.188485	0.563059	0.403693	0.0805781	-0.070921	-0.078071	-0.074113	0.438986	0.530294	0.414296	0.543393	0.9893	5.44347	25.2127	33.1209	0	6.5	5.98365	0	0
SCB	2015	0.230025	0.580289	0.416393	0.0839502	-0.070921	-0.078071	-0.074113	0.422974	0.517805	0.372058	0.723607	1.33695	4.96033	28.5544	33.3725	0	6.5	6.67929	0	0
SCB	2016	0.192115	0.577935	0.416163	0.0833495	-0.070921	-0.078071	-0.074113	0.405774	0.504636	0.372264	0.950354	0.659287	4.27486	21.9396	33.5218	0	6.5	6.21081	0	0
SCB	2017	0.183816	0.582811	0.407899	0.0836873	-0.070921	-0.078071	-0.074113	0.409727	0.514206	0.387905	0.881898	0.333912	3.49757	24.721	33.7269	0	6.25	6.81225	0	0
SCB	2018	0.225244	0.571882	0.402448	0.081369	-0.070921	-0.078071	-0.074113	0.423308	0.533287	0.408613	0.90033	0.716131	3.22527	18.7142	33.8634	0	6.25	7.07579	0	0
SCB	2019	0.22424	0.564545	0.395321	0.0800184	-0.070921	-0.078071	-0.074113	0.441771	0.557771	0.422566	0.87999	0.71073	2.93141	17.6251	33.973	0	6	7.01743	0	0
SCB	2020	0.225063	0.542729	0.376123	0.0753222	-0.070921	-0.078071	-0.074113	0.431212	0.554249	0.416063	1.20257	0.567189	2.69499	16.6734	34.0837	0	4	2.90584	0	1
NCB	2007	0.375471	0.713121	0.530167	0.124333	-0.070894	-0.077694	-0.073489	0.585161	0.60099	0.679675	0.139692	0.122074	5.84696	50.1778	29.9239	0	6.5	7.1295	1	0
NCB	2008	0.270185	0.710281	0.528512	0.124706	-0.070894	-0.077694	-0.073489	0.75394	0.776485	0.735433	0.4008	0.301712	9.86823	42.8536	30.0203	0	11	5.66177	1	0
NCB	2009	0.358023	0.635492	0.454388	0.100664	-0.070894	-0.077694	-0.073489	0.523815	0.562196	0.580717	0.957911	0.818861	6.23885	42.5332	30.559	0	8	5.3979	1	0
NCB	2010	0.336432	0.57381	0.408684	0.0843956	-0.070894	-0.077694	-0.073489	0.580626	0.641218	0.569306	1.18532	0.38934	10.1034	36.7443	30.6276	0	9	6.42324	0	0
NCB	2011	0.314413	0.547816	0.376903	0.076378	-0.070894	-0.077694	-0.073489	0.741359	0.816397	0.652027	1.23224	0.538022	14.2958	27.7856	30.7444	0	15	6.2403	0	0
NCB	2012	0.273141	0.553495	0.403942	0.0809108	-0.070894	-0.077694	-0.073489	0.641482	0.71822	0.560902	1.69595	0.685607	14.755	18.748	30.703	0	10	5.24737	0	0
NCB	2013	0.157701	0.553918	0.408254	0.0807248	-0.070894	-0.077694	-0.073489	0.460124	0.546517	0.424951	1.55187	0.181698	11.0184	32.2637	31.0009	0	7	5.42188	0	0
NCB	2014	0.150418	0.563059	0.403693	0.0805781	-0.070894	-0.077694	-0.073489	0.438986	0.530294	0.414296	1.17414	0.296846	8.71859	28.1803	31.2375	0	6.5	5.98365	0	0
NCB	2015	0.168811	0.580289	0.416393	0.0839502	-0.070894	-0.077694	-0.073489	0.422974	0.517805	0.372058	1.02494	0.508625	6.6708	37.6966	31.507	0	6.5	6.67929	0	0
NCB	2016	0.194594	0.577935	0.416163	0.0833495	-0.070894	-0.077694	-0.073489	0.405774	0.504636	0.372264	1.14511	0.779451	4.67775	43.7361	31.8653	0	6.5	6.21081	0	0
NCB	2017	0.197868	0.582811	0.407899	0.0836873	-0.070894	-0.077694	-0.073489	0.409727	0.514206	0.387905	1.11878	0.731572	4.4795	37.8011	31.9055	0	6.25	6.81225	0	0
NCB	2018	0.254008	0.571882	0.402448	0.081369	-0.070894	-0.077694	-0.073489	0.423308	0.533287	0.408613	1.10047	0.382196	4.46378	34.056	31.9135	0	6.25	7.07579	0	0
NCB	2019	0.250191	0.564545	0.395321	0.0800184	-0.070894	-0.077694	-0.073489	0.441771	0.557771	0.422566	1.1268	0.854982	5.35696	35.2166	32.018	0	6	7.01743	0	0
NCB	2020	0.301934	0.542729	0.376123	0.0753222	-0.070894	-0.077694	-0.073489	0.431212	0.554249	0.416063	1.13686	2.10479	4.75755	30.4723	32.1264	0	4	2.90584	0	1
NCB	2021	0.287705	0.53894	0.431232	0.0830337	-0.070894	-0.077694	-0.073489	0.400871	0.538117	0.402461	1.66194	1.80032	5.77933	20.8471	31.9322	0	4	2.58	0	1
KLB	2007	0.50702	0.713121	0.530167	0.124333	-0.065537	-0.072913	-0.069651	0.585161	0.60099	0.679675	0.542762	0.128503	29.0079	32.3331	28.4199	0	6.5	7.1295	1	0
KLB	2008	0.331795	0.710281	0.528512	0.124706	-0.065537	-0.072913	-0.069651	0.75394	0.776485	0.735433	0.52841	0.195442	35.6339	17.1746	28.7091	0	11	5.66177	1	0
KLB	2009	0.41462	0.635492	0.454388	0.100664	-0.065537	-0.072913	-0.069651	0.523815	0.562196	0.580717	0.594971	0.36224	14.9319	29.0257	29.643	0	8	5.3979	1	0
KLB	2010	0.323835	0.57381	0.408684	0.0843956	-0.065537	-0.072913	-0.069651	0.580626	0.641218	0.569306	0.880787	0.479538	25.6425	33.7437	30.163	0	9	6.42324	0	0
KLB	2011	0.355815	0.547816	0.376903	0.076378	-0.065537	-0.072913	-0.069651	0.741359	0.816397	0.652027	1.12799	0.428759	19.363	45.8635	30.513	0	15	6.2403	0	0
KLB	2012	0.329876	0.553495	0.403942	0.0809108	-0.065537	-0.072913	-0.069651	0.641482	0.71822	0.560902	1.46512	0.753399	18.5397	37.632	30.5532	0	10	5.24737	0	0
KLB	2013	0.324351	0.553918	0.408254	0.0807248	-0.065537	-0.072913	-0.069651	0.460124	0.546517	0.424951	1.03149	0.679633	16.2631	25.4642	30.6931	0	7	5.42188	0	0
KLB	2014	0.258561	0.563059	0.403693	0.0805781	-0.065537	-0.072913	-0.069651	0.438986	0.530294	0.414296	1.00913	0.580181	14.5608	28.0659	30.771	0	6.5	5.98365	0	0
KLB	2015	0.243382	0.580289	0.416393	0.0839502	-0.065537	-0.072913	-0.069651	0.422974	0.517805	0.372058	0.849662	0.404853	13.3217	24.0141	30.8627	0	6.5	6.67929	0	0
KLB	2016	0.214194	0.577935	0.416163	0.0833495	-0.065537	-0.072913	-0.069651	0.405774	0.504636	0.372264	0.858981	0.465582	11.0469	23.6911	31.0471	0	6.5	6.21081	0	0
KLB	2017	0.224757	0.582811	0.407899	0.0836873	-0.065537	-0.072913	-0.069651	0.409727	0.514206	0.387905	0.89075	0.278532	9.51487	24.1202	31.2507	0	6.25	6.81225	0	0
KLB	2018	0.217572	0.571882	0.402448	0.081369	-0.065537	-0.072913	-0.069651	0.423308	0.533287	0.408613	0.865981	0.127728	8.86354	21.8211	31.376	0	6.25	7.07579	0	0
KLB	2019	0.174061	0.564545	0.395321	0.0800184	-0.065537	-0.072913	-0.069651	0.441771	0.557771	0.422566	0.884083	0.224874	7.42015	28.1814	31.5648	0	6	7.01743	0	0
KLB	2020	0.175548	0.542729	0.376123	0.0753222	-0.065537	-0.072913	-0.069651	0.431212	0.554249	0.416063	0.844427	-0.006942	6.84015	34.1305	31.679	0	4	2.90584	0	1
KLB	2021	0.310468	0.53894	0.431232	0.0830337	-0.065537	-0.072913	-0.069651	0.400871	0.538117	0.402461	0.955565	0.212693	5.58253	50.0761	32.0597	0	4	2.58	0	1
VPB	2007	0.370373	0.713121	0.530167	0.124333	-0.06941	-0.077624	-0.074076	0.585161	0.60099	0.679675	0	0.178604	12.0239	22.0567	30.529	0	6.5	7.1295	1	0
VPB	2008	0.257206	0.710281	0.528512	0.124706	-0.06941	-0.077624	-0.074076	0.75394	0.776485	0.735433	0	0.351616	12.6161	24.8579	30.5567	0	11	5.66177	1	0
VPB	2009	0.344885	0.635492	0.454388	0.100664	-0.06941	-0.077624	-0.074076	0.523815	0.562196	0.580717	0.82494	0.38099	9.25093	39.3787	30.9468	0	8	5.3979	1	0
VPB	2010	0.349215	0.57381	0.408684	0.0843956	-0.06941	-0.077624	-0.074076	0.580626	0.641218	0.569306	0.905084	0.399621	8.70254	43.5824	31.7221	0	9	6.42324	0	0
VPB	2011	0.337104	0.547816	0.376903	0.076378	-0.06941	-0.077624	-0.074076	0.741359	0.816397	0.652027	1.07654	0.509631	7.24027	54.3725	32.0477	0	15	6.2403	0	0
VPB	2012	0.347412	0.553495	0.403942	0.0809108	-0.06941	-0.077624	-0.074076	0.641482	0.71822	0.560902	1.03021	1.11928	6.53443	41.9675	32.2626	0	10	5.24737	0	0
VPB	2013	0.402938	0.553918	0.408254	0.0807248	-0.06941	-0.077624	-0.074076	0.460124	0.546517	0.424951	1.15239	1.70744	6.37178	36.3408	32.429	0	7	5.42188	0	0
VPB	2014	0.401573	0.563059	0.403693	0.0805781	-0.06941	-0.077624	-0.074076	0.438986	0.530294	0.414296	1.43296	1.24967	5.50124	36.4888	32.7263	0	6.5	5.98365	0	0
VPB	2015	0.507515	0.580289	0.416393	0.0839502	-0.06941	-0.077624	-0.074076	0.422974	0.517805	0.372058	1.49119	2.8061	6.90591	32.1838	32.8982	0	6.5	6.67929	0	0
VPB	2016	0.547133	0.577935	0.416163	0.0833495	-0.06941	-0.077624	-0.074076	0.405774	0.504636	0.372264	1.44461	3.67248	7.50862	29.3269	33.0637	0	6.5	6.21081	0	0
VPB	2017	0.575879	0.582811	0.407899	0.0836873	-0.06941	-0.077624	-0.074076	0.409727	0.514206	0.387905	1.72304	4.38015	10.6914	28.5278	33.2578	0	6.25	6.81225	0	0
VPB	2018	0.5644	0.571882	0.402448	0.081369	-0.06941	-0.077624	-0.074076	0.423308	0.533287	0.408613	1.60693	5.06989	10.7488	26.0293	33.4096	0	6.25	7.07579	0	0
VPB	2019	0.565848	0.564545	0.395321	0.0800184	-0.06941	-0.077624	-0.074076	0.441771	0.557771	0.422566	1.588	5.32211	11.1902	24.3084	33.5638	0	6	7.01743	0	0
VPB	2020	0.588962	0.542729	0.376123	0.0753222	-0.06941	-0.077624	-0.074076	0.431212	0.554249	0.416063	1.54623	5.0278	12.5991	23.8338	33.669	0	4	2.90584	0	1
VPB	2021	0.640059	0.53894	0.431232	0.0830337	-0.06941	-0.077624	-0.074076	0.400871	0.538117	0.402461	2.72298	5.34846	15.7866	24.8903	33.9366	0	4	2.58	0	1
VIB	2007	0.388285	0.713121	0.530167	0.124333	-0.071768	-0.079594	-0.075456	0.585161	0.60099	0.679675	0.791143	0.42147	5.55281	52.6403	31.3024	0	6.5	7.1295	1	0
VIB	2008	0.275631	0.710281	0.528512	0.124706	-0.071768	-0.079594	-0.075456	0.75394	0.776485	0.735433	0.943907	0.371569	6.60311	39.9354	31.1783	0	11	5.66177	1	0
VIB	2009	0.366778	0.635492	0.454388	0.100664	-0.071768	-0.079594	-0.075456	0.523815	0.562196	0.580717	0.912316	0.410749	5.20648	46.1771	31.6677	0	8	5.3979	1	0
VIB	2010	0.396008	0.57381	0.408684	0.0843956	-0.071768	-0.079594	-0.075456	0.580626	0.641218	0.569306	1.13418	0.700442	7.02694	49.4823	32.1725	0	9	6.42324	0	0
VIB	2011	0.384881	0.547816	0.376903	0.076378	-0.071768	-0.079594	-0.075456	0.741359	0.816397	0.652027	1.58071	2.23885	8.41682	51.3504	32.2052	0	15	6.2403	0	0
VIB	2012	0.371375	0.553495	0.403942	0.0809108	-0.071768	-0.079594	-0.075456	0.641482	0.71822	0.560902	1.69435	2.19541	12.9733	35.1712	31.8058	0	10	5.24737	0	0
VIB	2013	0.377119	0.553918	0.408254	0.0807248	-0.071768	-0.079594	-0.075456	0.460124	0.546517	0.424951	2.62608	2.47189	10.3839	38.5786	31.9732	0	7	5.42188	0	0
VIB	2014	0.470559	0.563059	0.403693	0.0805781	-0.071768	-0.079594	-0.075456	0.438986	0.530294	0.414296	2.32908	3.1117	10.5383	40.9674	32.0213	0	6.5	5.98365	0	0
VIB	2015	0.405673	0.580289	0.416393	0.0839502	-0.071768	-0.079594	-0.075456	0.422974	0.517805	0.372058	1.57497	1.06551	10.2134	41.2522	32.0655	0	6.5	6.67929	0	0
VIB	2016	0.413862	0.577935	0.416163	0.0833495	-0.071768	-0.079594	-0.075456	0.405774	0.504636	0.372264	1.68702	1.0072	8.36493	40.2364	32.2804	0	6.5	6.21081	0	0
VIB	2017	0.425101	0.582811	0.407899	0.0836873	-0.071768	-0.079594	-0.075456	0.409727	0.514206	0.387905	1.18308	0.438162	7.1351	32.1564	32.4445	0	6.25	6.81225	0	0
VIB	2018	0.488007	0.571882	0.402448	0.081369	-0.071768	-0.079594	-0.075456	0.423308	0.533287	0.408613	0.913019	0.679733	7.6654	28.6517	32.5667	0	6.25	7.07579	0	0
VIB	2019	0.49526	0.564545	0.395321	0.0800184	-0.071768	-0.079594	-0.075456	0.441771	0.557771	0.422566	0.995142	0.489726	7.2777	27.5915	32.8488	0	6	7.01743	0	0
VIB	2020	0.524984	0.542729	0.376123	0.0753222	-0.071768	-0.079594	-0.075456	0.431212	0.554249	0.416063	1.03126	0.55901	7.34597	28.6984	33.131	0	4	2.90584	0	1
VIB	2021	0.559837	0.53894	0.431232	0.0830337	-0.071768	-0.079594	-0.075456	0.400871	0.538117	0.402461	1.19113	0.79301	7.84795	26.7826	33.366	0	4	2.58	0	1
HDBANK	2007	0.365602	0.713121	0.530167	0.124333	-0.070014	-0.077631	-0.073481	0.585161	0.60099	0.679675	0.396449	0.211818	5.35888	27.9835	30.2573	0	6.5	7.1295	1	0
HDBANK	2008	0.180286	0.710281	0.528512	0.124706	-0.070014	-0.077631	-0.073481	0.75394	0.776485	0.735433	0.648735	0.0345403	17.4995	28.329	29.8884	0	11	5.66177	1	0
HDBANK	2009	0.348263	0.635492	0.454388	0.100664	-0.070014	-0.077631	-0.073481	0.523815	0.562196	0.580717	0.773501	0.45293	9.39052	47.9605	30.5821	0	8	5.3979	1	0
HDBANK	2010	0.305515	0.57381	0.408684	0.0843956	-0.070014	-0.077631	-0.073481	0.580626	0.641218	0.569306	0.723358	0.18724	6.85574	50.9965	31.1688	0	9	6.42324	0	0
HDBANK	2011	0.301729	0.547816	0.376903	0.076378	-0.070014	-0.077631	-0.073481	0.741359	0.816397	0.652027	1.01594	0.621809	7.87917	49.945	31.4382	0	15	6.2403	0	0
HDBANK	2012	0.316907	0.553495	0.403942	0.0809108	-0.070014	-0.077631	-0.073481	0.641482	0.71822	0.560902	0.924273	1.41261	10.2188	33.778	31.5972	0	10	5.24737	0	0
HDBANK	2013	0.251599	0.553918	0.408254	0.0807248	-0.070014	-0.077631	-0.073481	0.460124	0.546517	0.424951	1.58416	0.435701	9.9589	25.9078	32.088	0	7	5.42188	0	0
HDBANK	2014	0.339812	0.563059	0.403693	0.0805781	-0.070014	-0.077631	-0.073481	0.438986	0.530294	0.414296	1.15164	1.08702	9.24278	38.7434	32.2314	0	6.5	5.98365	0	0
HDBANK	2015	0.371707	0.580289	0.416393	0.0839502	-0.070014	-0.077631	-0.073481	0.422974	0.517805	0.372058	1.24754	1.65247	9.24223	31.0918	32.299	0	6.5	6.67929	0	0
HDBANK	2016	0.345994	0.577935	0.416163	0.0833495	-0.070014	-0.077631	-0.073481	0.405774	0.504636	0.372264	1.11937	1.20841	6.61545	36.3651	32.6436	0	6.5	6.21081	0	0
HDBANK	2017	0.377554	0.582811	0.407899	0.0836873	-0.070014	-0.077631	-0.073481	0.409727	0.514206	0.387905	1.11075	0.973004	7.79526	38.8609	32.8745	0	6.25	6.81225	0	0
HDBANK	2018	0.422101	0.571882	0.402448	0.081369	-0.070014	-0.077631	-0.073481	0.423308	0.533287	0.408613	1.08821	0.807486	7.78874	38.6326	33.0066	0	6.25	7.07579	0	0
HDBANK	2019	0.472246	0.564545	0.395321	0.0800184	-0.070014	-0.077631	-0.073481	0.441771	0.557771	0.422566	1.11037	0.880976	8.88154	30.961	33.0668	0	6	7.01743	0	0
HDBANK	2020	0.477901	0.542729	0.376123	0.0753222	-0.070014	-0.077631	-0.073481	0.431212	0.554249	0.416063	1.08535	1.00289	7.74112	39.317	33.3966	0	4	2.90584	0	1
HDBANK	2021	0.50817	0.53894	0.431232	0.0830337	-0.070014	-0.077631	-0.073481	0.400871	0.538117	0.402461	1.20666	1.13471	8.21921	39.1986	33.5569	0	4	2.58	0	1
SGB	2007	0.41076	0.713121	0.530167	0.124333	-0.069634	-0.077606	-0.074081	0.585161	0.60099	0.679675	0.854815	0.691795	14.0565	23.6544	29.9519	0	6.5	7.1295	1	0
SGB	2008	0.286922	0.710281	0.528512	0.124706	-0.069634	-0.077606	-0.074081	0.75394	0.776485	0.735433	0.908569	0.399525	13.1166	22.5284	30.0474	0	11	5.66177	1	0
SGB	2009	0.373044	0.635492	0.454388	0.100664	-0.069634	-0.077606	-0.074081	0.523815	0.562196	0.580717	1.25356	0.864045	16.2914	10.7405	30.1055	0	8	5.3979	1	0
SGB	2010	0.493152	0.57381	0.408684	0.0843956	-0.069634	-0.077606	-0.074081	0.580626	0.641218	0.569306	1.39597	0.62206	20.9723	25.9731	30.4531	0	9	6.42324	0	0
SGB	2011	0.330081	0.547816	0.376903	0.076378	-0.069634	-0.077606	-0.074081	0.741359	0.816397	0.652027	2.12168	1.7932	21.5093	19.6081	30.3631	0	15	6.2403	0	0
SGB	2012	0.381118	0.553495	0.403942	0.0809108	-0.069634	-0.077606	-0.074081	0.641482	0.71822	0.560902	1.00779	2.53579	23.8307	17.4721	30.3292	0	10	5.24737	0	0
SGB	2013	0.318083	0.553918	0.408254	0.0807248	-0.069634	-0.077606	-0.074081	0.460124	0.546517	0.424951	0.951321	1.46414	23.8381	18.0744	30.3178	0	7	5.42188	0	0
SGB	2014	0.383672	0.563059	0.403693	0.0805781	-0.069634	-0.077606	-0.074081	0.438986	0.530294	0.414296	0.827098	2.1728	22.0297	19.2547	30.3925	0	6.5	5.98365	0	0
SGB	2015	0.318518	0.580289	0.416393	0.0839502	-0.069634	-0.077606	-0.074081	0.422974	0.517805	0.372058	0.790879	2.31042	19.1053	25.7316	30.5073	0	6.5	6.67929	0	0
SGB	2016	0.303998	0.577935	0.416163	0.0833495	-0.069634	-0.077606	-0.074081	0.405774	0.504636	0.372264	0.820041	1.08454	18.4527	25.9714	30.578	0	6.5	6.21081	0	0
SGB	2017	0.304898	0.582811	0.407899	0.0836873	-0.069634	-0.077606	-0.074081	0.409727	0.514206	0.387905	0.828815	1.99695	16.0288	26.6975	30.6906	0	6.25	6.81225	0	0
SGB	2018	0.317746	0.571882	0.402448	0.081369	-0.069634	-0.077606	-0.074081	0.423308	0.533287	0.408613	0.815911	2.51327	16.8595	24.9842	30.6453	0	6.25	7.07579	0	0
SGB	2019	0.302446	0.564545	0.395321	0.0800184	-0.069634	-0.077606	-0.074081	0.441771	0.557771	0.422566	0.787624	1.35495	15.6105	27.3917	30.7583	0	6	7.01743	0	0
SGB	2020	0.257668	0.542729	0.376123	0.0753222	-0.069634	-0.077606	-0.074081	0.431212	0.554249	0.416063	0.75588	1.02908	15.1248	27.5367	30.8067	0	4	2.90584	0	1
SGB	2021	0.272125	0.53894	0.431232	0.0830337	-0.069634	-0.077606	-0.074081	0.400871	0.538117	0.402461	0.981449	0.942132	15.0719	25.0278	30.8341	0	4	2.58	0	1
SEABANK	2007	0.431562	0.713121	0.530167	0.124333	-0.071885	-0.079206	-0.074994	0.585161	0.60099	0.679675	0.419107	0.359177	12.8215	53.1393	30.8983	0	6.5	7.1295	1	0
SEABANK	2008	0.280456	0.710281	0.528512	0.124706	-0.071885	-0.079206	-0.074994	0.75394	0.776485	0.735433	1.04032	0.438751	18.0929	56.053	30.7342	0	11	5.66177	1	0
SEABANK	2009	0.482123	0.635492	0.454388	0.100664	-0.071885	-0.079206	-0.074994	0.523815	0.562196	0.580717	1.673	0.853136	17.915	61.6384	31.0519	0	8	5.3979	1	0
SEABANK	2010	0.414571	0.57381	0.408684	0.0843956	-0.071885	-0.079206	-0.074994	0.580626	0.641218	0.569306	1.57576	0.798926	10.3968	56.9537	31.6427	0	9	6.42324	0	0
SEABANK	2011	0.229113	0.547816	0.376903	0.076378	-0.071885	-0.079206	-0.074994	0.741359	0.816397	0.652027	1.67027	0.347186	5.47689	74.5333	32.2471	0	15	6.2403	0	0
SEABANK	2012	0.249985	0.553495	0.403942	0.0809108	-0.071885	-0.079206	-0.074994	0.641482	0.71822	0.560902	2.78164	0.900024	7.4362	63.4773	31.9494	0	10	5.24737	0	0
SEABANK	2013	0.266285	0.553918	0.408254	0.0807248	-0.071885	-0.079206	-0.074994	0.460124	0.546517	0.424951	2.41676	0.350106	7.17012	41.0116	32.0114	0	7	5.42188	0	0
SEABANK	2014	0.274924	0.563059	0.403693	0.0805781	-0.071885	-0.079206	-0.074994	0.438986	0.530294	0.414296	1.55236	0.629159	7.08626	38.3535	32.0153	0	6.5	5.98365	0	0
SEABANK	2015	0.259445	0.580289	0.416393	0.0839502	-0.071885	-0.079206	-0.074994	0.422974	0.517805	0.372058	0.855607	0.217282	6.80637	39.4086	32.0708	0	6.5	6.67929	0	0
SEABANK	2016	0.328496	0.577935	0.416163	0.0833495	-0.071885	-0.079206	-0.074994	0.405774	0.504636	0.372264	0.921526	1.09898	5.68842	32.4682	32.2693	0	6.5	6.21081	0	0
SEABANK	2017	0.326922	0.582811	0.407899	0.0836873	-0.071885	-0.079206	-0.074994	0.409727	0.514206	0.387905	0.857077	0.774175	4.93933	36.6642	32.4594	0	6.25	6.81225	0	0
SEABANK	2018	0.305943	0.571882	0.402448	0.081369	-0.071885	-0.079206	-0.074994	0.423308	0.533287	0.408613	1.07474	0.663071	5.90908	33.3534	32.5761	0	6.25	7.07579	0	0
SEABANK	2019	0.415439	0.564545	0.395321	0.0800184	-0.071885	-0.079206	-0.074994	0.441771	0.557771	0.422566	1.14535	1.85751	6.94153	32.1313	32.6898	0	6	7.01743	0	0
SEABANK	2020	0.368641	0.542729	0.376123	0.0753222	-0.071885	-0.079206	-0.074994	0.431212	0.554249	0.416063	1.01803	0.622192	7.58592	36.0151	32.8251	0	4	2.90584	0	1
SEABANK	2021	0.471334	0.53894	0.431232	0.0830337	-0.071885	-0.079206	-0.074994	0.400871	0.538117	0.402461	1.39638	0.970183	8.81742	33.5491	32.986	0	4	2.58	0	1
PGBANK	2007	0.445655	0.713121	0.530167	0.124333	-0.073109	-0.080891	-0.076368	0.585161	0.60099	0.679675	0.202726	0.195432	11.6077	23.3502	29.1746	0	6.5	7.1295	1	0
PGBANK	2008	0.341446	0.710281	0.528512	0.124706	-0.073109	-0.080891	-0.076368	0.75394	0.776485	0.735433	0.749463	0.678302	16.5895	53.5266	29.453	0	11	5.66177	1	0
PGBANK	2009	0.428474	0.635492	0.454388	0.100664	-0.073109	-0.080891	-0.076368	0.523815	0.562196	0.580717	0.751171	0.701554	10.4956	33.641	29.9746	0	8	5.3979	1	0
PGBANK	2010	0.395229	0.57381	0.408684	0.0843956	-0.073109	-0.080891	-0.076368	0.580626	0.641218	0.569306	0.966982	0.816642	13.2701	24.3564	30.427	0	9	6.42324	0	0
PGBANK	2011	0.398897	0.547816	0.376903	0.076378	-0.073109	-0.080891	-0.076368	0.741359	0.816397	0.652027	1.51753	1.00752	14.7365	25.0436	30.4979	0	15	6.2403	0	0
PGBANK	2012	0.404979	0.553495	0.403942	0.0809108	-0.073109	-0.080891	-0.076368	0.641482	0.71822	0.560902	2.3086	2.05059	16.5916	17.2029	30.5886	0	10	5.24737	0	0
PGBANK	2013	0.31119	0.553918	0.408254	0.0807248	-0.073109	-0.080891	-0.076368	0.460124	0.546517	0.424951	1.34901	1.16233	12.9027	40.7071	30.8449	0	7	5.42188	0	0
PGBANK	2014	0.343821	0.563059	0.403693	0.0805781	-0.073109	-0.080891	-0.076368	0.438986	0.530294	0.414296	1.19236	0.714879	12.954	39.2405	30.8806	0	6.5	5.98365	0	0
PGBANK	2015	0.355396	0.580289	0.416393	0.0839502	-0.073109	-0.080891	-0.076368	0.422974	0.517805	0.372058	1.1206	1.32396	13.665	31.288	30.8371	0	6.5	6.67929	0	0
PGBANK	2016	0.395399	0.577935	0.416163	0.0833495	-0.073109	-0.080891	-0.076368	0.405774	0.504636	0.372264	1.00007	1.16039	14.0802	25.0072	30.8429	0	6.5	6.21081	0	0
PGBANK	2017	0.42052	0.582811	0.407899	0.0836873	-0.073109	-0.080891	-0.076368	0.409727	0.514206	0.387905	1.06525	2.15061	12.1505	22.2912	31.0085	0	6.25	6.81225	0	0
PGBANK	2018	0.448217	0.571882	0.402448	0.081369	-0.073109	-0.080891	-0.076368	0.423308	0.533287	0.408613	1.01979	2.35341	12.3305	21.0598	31.0289	0	6.25	7.07579	0	0
PGBANK	2019	0.420505	0.564545	0.395321	0.0800184	-0.073109	-0.080891	-0.076368	0.441771	0.557771	0.422566	1.07626	2.30426	11.9098	20.6641	31.0834	0	6	7.01743	0	0
PGBANK	2020	0.380629	0.542729	0.376123	0.0753222	-0.073109	-0.080891	-0.076368	0.431212	0.554249	0.416063	0.882632	1.09414	10.8702	25.18	31.2188	0	4	2.90584	0	1
PGBANK	2021	0.366764	0.53894	0.431232	0.0830337	-0.073109	-0.080891	-0.076368	0.400871	0.538117	0.402461	0.82759	0.635746	10.2973	29.1474	31.3351	0	4	2.58	0	1
TPBANK	2008	0.458396	0.710281	0.528512	0.124706	-0.073015	-0.080774	-0.076792	0.75394	0.776485	0.735433	0.055286	0.127945	42.2025	81.5974	28.5142	0	11	5.66177	1	0
TPBANK	2009	0.438236	0.635492	0.454388	0.100664	-0.073015	-0.080774	-0.076792	0.523815	0.562196	0.580717	0.659416	0.64838	15.2685	59.093	30.0039	0	8	5.3979	1	0
TPBANK	2010	0.349895	0.57381	0.408684	0.0843956	-0.073015	-0.080774	-0.076792	0.580626	0.641218	0.569306	1.31719	0.936025	15.3073	50.9228	30.6703	0	9	6.42324	0	0
TPBANK	2011	0.014813	0.547816	0.376903	0.076378	-0.073015	-0.080774	-0.076792	0.741359	0.816397	0.652027	1.64938	2.55242	6.72147	66.128	30.8453	0	15	6.2403	0	0
TPBANK	2012	0.351313	0.553495	0.403942	0.0809108	-0.073015	-0.080774	-0.076792	0.641482	0.71822	0.560902	1.52346	1.19333	21.9506	51.5792	30.3471	0	10	5.24737	0	0
TPBANK	2013	0.444429	0.553918	0.408254	0.0807248	-0.073015	-0.080774	-0.076792	0.460124	0.546517	0.424951	0.98057	0.710939	11.5329	54.8139	31.0995	0	7	5.42188	0	0
TPBANK	2014	0.431448	0.563059	0.403693	0.0805781	-0.073015	-0.080774	-0.076792	0.438986	0.530294	0.414296	1.00387	-0.0278794	8.22989	56.0962	31.5722	0	6.5	5.98365	0	0
TPBANK	2015	0.4249	0.580289	0.416393	0.0839502	-0.073015	-0.080774	-0.076792	0.422974	0.517805	0.372058	0.930081	0.477215	6.29574	54.1021	31.9647	0	6.5	6.67929	0	0
TPBANK	2016	0.416715	0.577935	0.416163	0.0833495	-0.073015	-0.080774	-0.076792	0.405774	0.504636	0.372264	0.877626	0.582585	5.34421	48.2521	32.2974	0	6.5	6.21081	0	0
TPBANK	2017	0.430122	0.582811	0.407899	0.0836873	-0.073015	-0.080774	-0.076792	0.409727	0.514206	0.387905	1.06373	0.729096	5.3793	41.2475	32.4523	0	6.25	6.81225	0	0
TPBANK	2018	0.470554	0.571882	0.402448	0.081369	-0.073015	-0.080774	-0.076792	0.423308	0.533287	0.408613	1.15296	0.676726	7.79977	34.2233	32.545	0	6.25	7.07579	0	0
TPBANK	2019	0.512516	0.564545	0.395321	0.0800184	-0.073015	-0.080774	-0.076792	0.441771	0.557771	0.422566	1.26335	1.35707	7.9511	33.2962	32.7336	0	6	7.01743	0	0
TPBANK	2020	0.510096	0.542729	0.376123	0.0753222	-0.073015	-0.080774	-0.076792	0.431212	0.554249	0.416063	1.58877	1.48626	8.11591	33.0098	32.9604	0	4	2.90584	0	1
TPBANK	2021	0.562941	0.53894	0.431232	0.0830337	-0.073015	-0.080774	-0.076792	0.400871	0.538117	0.402461	1.24996	2.05943	8.87486	40.5925	33.3106	0	4	2.58	0	1
MSB	2007	0.401357	0.713121	0.530167	0.124333	-0.072324	-0.079838	-0.075633	0.585161	0.60099	0.679675	0.528182	0.889417	10.7223	61.2415	30.4972	0	6.5	7.1295	1	0
MSB	2008	0.348886	0.710281	0.528512	0.124706	-0.072324	-0.079838	-0.075633	0.75394	0.776485	0.735433	0.763781	0.662842	5.74196	61.9973	31.1161	0	11	5.66177	1	0
MSB	2009	0.413519	0.635492	0.454388	0.100664	-0.072324	-0.079838	-0.075633	0.523815	0.562196	0.580717	0.725213	0.673268	5.56252	52.5434	31.7881	0	8	5.3979	1	0
MSB	2010	0.338165	0.57381	0.408684	0.0843956	-0.072324	-0.079838	-0.075633	0.580626	0.641218	0.569306	0.967655	0.432517	5.48622	52.2798	32.3789	0	9	6.42324	0	0
MSB	2011	0.271338	0.547816	0.376903	0.076378	-0.072324	-0.079838	-0.075633	0.741359	0.816397	0.652027	0.965501	0.3178	8.30591	56.6566	32.3705	0	15	6.2403	0	0
MSB	2012	0.258337	0.553495	0.403942	0.0809108	-0.072324	-0.079838	-0.075633	0.641482	0.71822	0.560902	2.59332	1.75789	8.26942	48.886	32.3308	0	10	5.24737	0	0
MSB	2013	0.268182	0.553918	0.408254	0.0807248	-0.072324	-0.079838	-0.075633	0.460124	0.546517	0.424951	2.6751	1.18865	8.78734	37.6978	32.3049	0	7	5.42188	0	0
MSB	2014	0.275181	0.563059	0.403693	0.0805781	-0.072324	-0.079838	-0.075633	0.438986	0.530294	0.414296	2.30936	3.07322	9.0503	46.7856	32.279	0	6.5	5.98365	0	0
MSB	2015	0.264713	0.580289	0.416393	0.0839502	-0.072324	-0.079838	-0.075633	0.422974	0.517805	0.372058	2.13999	1.87544	13.0535	53.9156	32.2784	0	6.5	6.67929	0	0
MSB	2016	0.407036	0.577935	0.416163	0.0833495	-0.072324	-0.079838	-0.075633	0.405774	0.504636	0.372264	1.28713	4.96435	14.6859	43.2668	32.1594	0	6.5	6.21081	0	0
MSB	2017	0.350048	0.582811	0.407899	0.0836873	-0.072324	-0.079838	-0.075633	0.409727	0.514206	0.387905	1.18419	2.8094	12.2256	51.7146	32.3517	0	6.25	6.81225	0	0
MSB	2018	0.418185	0.571882	0.402448	0.081369	-0.072324	-0.079838	-0.075633	0.423308	0.533287	0.408613	2.03826	1.51674	10.0314	45.6817	32.5566	0	6.25	7.07579	0	0
MSB	2019	0.429593	0.564545	0.395321	0.0800184	-0.072324	-0.079838	-0.075633	0.441771	0.557771	0.422566	1.39328	1.45476	9.46854	45.1108	32.6871	0	6	7.01743	0	0
MSB	2020	0.496124	0.542729	0.376123	0.0753222	-0.072324	-0.079838	-0.075633	0.431212	0.554249	0.416063	1.06252	1.35271	9.55011	42.1533	32.8055	0	4	2.90584	0	1
MSB	2021	0.602718	0.53894	0.431232	0.0830337	-0.072324	-0.079838	-0.075633	0.400871	0.538117	0.402461	1.66086	1.54374	10.8206	35.7152	32.9475	0	4	2.58	0	1
VIET A BANK	2007	0.399784	0.713121	0.530167	0.124333	-0.071258	-0.078536	-0.074854	0.585161	0.60099	0.679675	0.365206	0.220102	14.0193	35.3978	29.8789	0	6.5	7.1295	1	0
VIET A BANK	2008	0.272454	0.710281	0.528512	0.124706	-0.071258	-0.078536	-0.074854	0.75394	0.776485	0.735433	0.893936	0.5925	14.0174	30.3056	29.9608	0	11	5.66177	1	0
VIET A BANK	2009	0.387671	0.635492	0.454388	0.100664	-0.071258	-0.078536	-0.074854	0.523815	0.562196	0.580717	1.01408	0.527683	10.842	20.09	30.3921	0	8	5.3979	1	0
VIET A BANK	2010	0.352501	0.57381	0.408684	0.0843956	-0.071258	-0.078536	-0.074854	0.580626	0.641218	0.569306	1.49593	0.579712	14.0991	36.1129	30.8125	0	9	6.42324	0	0
VIET A BANK	2011	0.267892	0.547816	0.376903	0.076378	-0.071258	-0.078536	-0.074854	0.741359	0.816397	0.652027	1.63673	0	15.8845	28.4819	30.7451	0	15	6.2403	0	0
VIET A BANK	2012	0.247905	0.553495	0.403942	0.0809108	-0.071258	-0.078536	-0.074854	0.641482	0.71822	0.560902	1.5255	0.0532802	14.357	25.426	30.8341	0	10	5.24737	0	0
VIET A BANK	2013	0.248986	0.553918	0.408254	0.0807248	-0.071258	-0.078536	-0.074854	0.460124	0.546517	0.424951	1.34056	0.20991	13.2746	30.6931	30.9281	0	7	5.42188	0	0
VIET A BANK	2014	0.224306	0.563059	0.403693	0.0805781	-0.071258	-0.078536	-0.074854	0.438986	0.530294	0.414296	1.19319	0.0768594	10.2161	41.1831	31.2031	0	6.5	5.98365	0	0
VIET A BANK	2015	0.332836	0.580289	0.416393	0.0839502	-0.071258	-0.078536	-0.074854	0.422974	0.517805	0.372058	1.125	1.58438	9.35943	38.9149	31.3658	0	6.5	6.67929	0	0
VIET A BANK	2016	0.321513	0.577935	0.416163	0.0833495	-0.071258	-0.078536	-0.074854	0.405774	0.504636	0.372264	1.34822	1.1924	6.53647	41.8643	31.7495	0	6.5	6.21081	0	0
VIET A BANK	2017	0.310296	0.582811	0.407899	0.0836873	-0.071258	-0.078536	-0.074854	0.409727	0.514206	0.387905	0.957448	0.90025	6.38862	37.8531	31.7967	0	6.25	6.81225	0	0
VIET A BANK	2018	0.336751	0.571882	0.402448	0.081369	-0.071258	-0.078536	-0.074854	0.423308	0.533287	0.408613	1.03819	1.2253	5.94023	39.4478	31.8978	0	6.25	7.07579	0	0
VIET A BANK	2019	0.326439	0.564545	0.395321	0.0800184	-0.071258	-0.078536	-0.074854	0.441771	0.557771	0.422566	1.08122	0.794329	5.85683	36.9766	31.968	0	6	7.01743	0	0
VIET A BANK	2020	0.374171	0.542729	0.376123	0.0753222	-0.071258	-0.078536	-0.074854	0.431212	0.554249	0.416063	1.15776	1.53742	6.6228	34.8051	32.0916	0	4	2.90584	0	1
VIET A BANK	2021	0.400636	0.53894	0.431232	0.0830337	-0.071258	-0.078536	-0.074854	0.400871	0.538117	0.402461	1.10261	0.859926	6.31572	33.8907	32.2465	0	4	2.58	0	1
BAC A BANK	2011	0.259922	0.547816	0.376903	0.076378	-0.069135	-0.075408	-0.071375	0.741359	0.816397	0.652027	0.868502	0.208093	12.6051	17.7194	30.879	0	15	6.2403	0	0
BAC A BANK	2012	0.261363	0.553495	0.403942	0.0809108	-0.069135	-0.075408	-0.071375	0.641482	0.71822	0.560902	1.19578	0.539659	9.32765	13.5742	31.1497	0	10	5.24737	0	0
BAC A BANK	2013	0.316651	0.553918	0.408254	0.0807248	-0.069135	-0.075408	-0.071375	0.460124	0.546517	0.424951	0.909319	1.24671	6.58327	29.0889	31.5492	0	7	5.42188	0	0
BAC A BANK	2014	0.318136	0.563059	0.403693	0.0805781	-0.069135	-0.075408	-0.071375	0.438986	0.530294	0.414296	0.968865	0.713737	7.20865	27.1919	31.6773	0	6.5	5.98365	0	0
BAC A BANK	2015	0.324323	0.580289	0.416393	0.0839502	-0.069135	-0.075408	-0.071375	0.422974	0.517805	0.372058	1.15542	0.414462	7.89735	26.1708	31.7814	0	6.5	6.67929	0	0
BAC A BANK	2016	0.269757	0.577935	0.416163	0.0833495	-0.069135	-0.075408	-0.071375	0.405774	0.504636	0.372264	0.922989	0.133064	7.64716	24.2125	31.9609	0	6.5	6.21081	0	0
BAC A BANK	2017	0.296816	0.582811	0.407899	0.0836873	-0.069135	-0.075408	-0.071375	0.409727	0.514206	0.387905	1.10442	0.534215	6.9449	33.4111	32.1504	0	6.25	6.81225	0	0
BAC A BANK	2018	0.295963	0.571882	0.402448	0.081369	-0.069135	-0.075408	-0.071375	0.423308	0.533287	0.408613	0.927922	0.428907	7.29931	30.1116	32.206	0	6.25	7.07579	0	0
BAC A BANK	2019	0.286941	0.564545	0.395321	0.0800184	-0.069135	-0.075408	-0.071375	0.441771	0.557771	0.422566	0.897731	0.212387	7.24349	28.7262	32.3121	0	6	7.01743	0	0
BAC A BANK	2020	0.272065	0.542729	0.376123	0.0753222	-0.069135	-0.075408	-0.071375	0.431212	0.554249	0.416063	1.03446	0.320147	7.13681	29.1858	32.3948	0	4	2.90584	0	1
BAC A BANK	2021	0.288723	0.53894	0.431232	0.0830337	-0.069135	-0.075408	-0.071375	0.400871	0.538117	0.402461	1.25311	0.287936	7.55573	25.6672	32.4168	0	4	2.58	0	1
ABB	2007	0.458885	0.713121	0.530167	0.124333	-0.072672	-0.080288	-0.07584	0.585161	0.60099	0.679675	0.841057	0.647123	14.4357	54.6447	30.4744	0	6.5	7.1295	1	0
ABB	2008	0.18774	0.710281	0.528512	0.124706	-0.072672	-0.080288	-0.07584	0.75394	0.776485	0.735433	1.24223	0.382598	29.3129	38.8877	30.2333	0	11	5.66177	1	0
ABB	2009	0.376909	0.635492	0.454388	0.100664	-0.072672	-0.080288	-0.07584	0.523815	0.562196	0.580717	1.1058	0.573595	16.9297	46.4231	30.9088	0	8	5.3979	1	0
ABB	2010	0.347268	0.57381	0.408684	0.0843956	-0.072672	-0.080288	-0.07584	0.580626	0.641218	0.569306	1.06341	0.470878	12.2376	37.5772	31.269	0	9	6.42324	0	0
ABB	2011	0.335825	0.547816	0.376903	0.076378	-0.072672	-0.080288	-0.07584	0.741359	0.816397	0.652027	1.59602	2.86218	11.3191	37.4179	31.3597	0	15	6.2403	0	0
ABB	2012	0.300251	0.553495	0.403942	0.0809108	-0.072672	-0.080288	-0.07584	0.641482	0.71822	0.560902	2.20523	0.909	10.6495	34.8801	31.46	0	10	5.24737	0	0
ABB	2013	0.275034	0.553918	0.408254	0.0807248	-0.072672	-0.080288	-0.07584	0.460124	0.546517	0.424951	2.76347	1.44927	9.96825	27.0419	31.685	0	7	5.42188	0	0
ABB	2014	0.27937	0.563059	0.403693	0.0805781	-0.072672	-0.080288	-0.07584	0.438986	0.530294	0.414296	1.82393	1.65414	8.47164	28.2332	31.8426	0	6.5	5.98365	0	0
ABB	2015	0.318646	0.580289	0.416393	0.0839502	-0.072672	-0.080288	-0.07584	0.422974	0.517805	0.372058	1.24476	2.14521	8.99462	29.2247	31.7957	0	6.5	6.67929	0	0
ABB	2016	0.344431	0.577935	0.416163	0.0833495	-0.072672	-0.080288	-0.07584	0.405774	0.504636	0.372264	1.47385	1.65287	7.87696	27.2133	31.9374	0	6.5	6.21081	0	0
ABB	2017	0.34662	0.582811	0.407899	0.0836873	-0.072672	-0.080288	-0.07584	0.409727	0.514206	0.387905	1.58633	1.02872	7.24067	28.6354	32.0678	0	6.25	6.81225	0	0
ABB	2018	0.347961	0.571882	0.402448	0.081369	-0.072672	-0.080288	-0.07584	0.423308	0.533287	0.408613	1.24007	0.60262	7.63212	34.336	32.1308	0	6.25	7.07579	0	0
ABB	2019	0.380497	0.564545	0.395321	0.0800184	-0.072672	-0.080288	-0.07584	0.441771	0.557771	0.422566	1.29017	0.869629	7.64724	32.897	32.2614	0	6	7.01743	0	0
ABB	2020	0.385665	0.542729	0.376123	0.0753222	-0.072672	-0.080288	-0.07584	0.431212	0.554249	0.416063	1.11405	0.811115	7.65797	38.7993	32.3878	0	4	2.90584	0	1
ABB	2021	0.460735	0.53894	0.431232	0.0830337	-0.072672	-0.080288	-0.07584	0.400871	0.538117	0.402461	1.07422	0.995166	9.63812	35.8976	32.4325	0	4	2.58	0	1
LIEN VIET	2008	0.669185	0.710281	0.528512	0.124706	-0.068509	-0.076463	-0.073618	0.75394	0.776485	0.735433	0.207889	0.209794	46.2446	53.4829	29.6396	0	11	5.66177	1	0
LIEN VIET	2009	0.542343	0.635492	0.454388	0.100664	-0.068509	-0.076463	-0.073618	0.523815	0.562196	0.580717	0.531397	0.526289	22.043	54.1103	30.4856	0	8	5.3979	1	0
LIEN VIET	2010	0.441911	0.57381	0.408684	0.0843956	-0.068509	-0.076463	-0.073618	0.580626	0.641218	0.569306	0.796119	0.584825	11.7377	62.0992	31.1859	0	9	6.42324	0	0
LIEN VIET	2011	0.369036	0.547816	0.376903	0.076378	-0.068509	-0.076463	-0.073618	0.741359	0.816397	0.652027	0.918372	0.589427	11.7472	68.0758	31.6587	0	15	6.2403	0	0
LIEN VIET	2012	0.352054	0.553495	0.403942	0.0809108	-0.068509	-0.076463	-0.073618	0.641482	0.71822	0.560902	1.75449	1.33506	11.1289	42.1314	31.8269	0	10	5.24737	0	0
LIEN VIET	2013	0.315095	0.553918	0.408254	0.0807248	-0.068509	-0.076463	-0.073618	0.460124	0.546517	0.424951	2.00982	0.958921	9.13543	49.5596	32.008	0	7	5.42188	0	0
LIEN VIET	2014	0.284312	0.563059	0.403693	0.0805781	-0.068509	-0.076463	-0.073618	0.438986	0.530294	0.414296	1.14667	0.549346	7.33231	43.8472	32.2442	0	6.5	5.98365	0	0
LIEN VIET	2015	0.296161	0.580289	0.416393	0.0839502	-0.068509	-0.076463	-0.073618	0.422974	0.517805	0.372058	1.23695	0.89435	7.06451	36.4349	32.3093	0	6.5	6.67929	0	0
LIEN VIET	2016	0.355532	0.577935	0.416163	0.0833495	-0.068509	-0.076463	-0.073618	0.405774	0.504636	0.372264	1.21795	0.617875	5.8731	38.2072	32.5859	0	6.5	6.21081	0	0
LIEN VIET	2017	0.354985	0.582811	0.407899	0.0836873	-0.068509	-0.076463	-0.073618	0.409727	0.514206	0.387905	1.22179	0.510801	5.74133	33.4196	32.7274	0	6.25	6.81225	0	0
LIEN VIET	2018	0.307729	0.571882	0.402448	0.081369	-0.068509	-0.076463	-0.073618	0.423308	0.533287	0.408613	1.24416	0.518851	5.82593	27.2958	32.7963	0	6.25	7.07579	0	0
LIEN VIET	2019	0.327731	0.564545	0.395321	0.0800184	-0.068509	-0.076463	-0.073618	0.441771	0.557771	0.422566	1.22442	0.309979	6.22583	25.6828	32.9396	0	6	7.01743	0	0
LIEN VIET	2020	0.343193	0.542729	0.376123	0.0753222	-0.068509	-0.076463	-0.073618	0.431212	0.554249	0.416063	1.28252	0.395981	5.87256	23.7021	33.1214	0	4	2.90584	0	1
LIEN VIET	2021	0.39473	0.53894	0.431232	0.0830337	-0.068509	-0.076463	-0.073618	0.400871	0.538117	0.402461	1.51742	0.632794	5.8099	25.1833	33.2981	0	4	2.58	0	1
NAM A	2007	0.353157	0.713121	0.530167	0.124333	-0.069539	-0.07681	-0.073412	0.585161	0.60099	0.679675	0.298763	0.365454	12.7185	41.3424	29.2874	0	6.5	7.1295	1	0
NAM A	2008	0.133778	0.710281	0.528512	0.124706	-0.069539	-0.07681	-0.073412	0.75394	0.776485	0.735433	0.527831	0.354844	21.8838	24.2573	29.4045	0	11	5.66177	1	0
NAM A	2009	0.220828	0.635492	0.454388	0.100664	-0.069539	-0.07681	-0.073412	0.523815	0.562196	0.580717	0.5125	0.335108	12.2204	43.8482	30.0233	0	8	5.3979	1	0
NAM A	2010	0.279356	0.57381	0.408684	0.0843956	-0.069539	-0.07681	-0.073412	0.580626	0.641218	0.569306	1.02541	0.833514	14.9902	42.1538	30.3058	0	9	6.42324	0	0
NAM A	2011	0.260398	0.547816	0.376903	0.076378	-0.069539	-0.07681	-0.073412	0.741359	0.816397	0.652027	0.843518	0.589444	17.3356	40.9678	30.5774	0	15	6.2403	0	0
NAM A	2012	0.249006	0.553495	0.403942	0.0809108	-0.069539	-0.07681	-0.073412	0.641482	0.71822	0.560902	1.01666	1.18206	20.4698	31.922	30.4041	0	10	5.24737	0	0
NAM A	2013	0.250892	0.553918	0.408254	0.0807248	-0.069539	-0.07681	-0.073412	0.460124	0.546517	0.424951	0.660912	0.661479	11.3213	42.9902	30.9908	0	7	5.42188	0	0
NAM A	2014	0.242541	0.563059	0.403693	0.0805781	-0.069539	-0.07681	-0.073412	0.438986	0.530294	0.414296	0.930651	0.466839	8.93257	35.7893	31.2498	0	6.5	5.98365	0	0
NAM A	2015	0.301406	0.580289	0.416393	0.0839502	-0.069539	-0.07681	-0.073412	0.422974	0.517805	0.372058	0.934914	1.1675	9.6268	29.9887	31.1997	0	6.5	6.67929	0	0
NAM A	2016	0.292181	0.577935	0.416163	0.0833495	-0.069539	-0.07681	-0.073412	0.405774	0.504636	0.372264	1.62043	2.00504	8.01154	32.4096	31.3888	0	6.5	6.21081	0	0
NAM A	2017	0.322009	0.582811	0.407899	0.0836873	-0.069539	-0.07681	-0.073412	0.409727	0.514206	0.387905	2.32034	1.4326	6.73597	30.3532	31.6281	0	6.25	6.81225	0	0
NAM A	2018	0.279834	0.571882	0.402448	0.081369	-0.069539	-0.07681	-0.073412	0.423308	0.533287	0.408613	1.51921	-0.19904	5.63568	29.6822	31.9493	0	6.25	7.07579	0	0
NAM A	2019	0.292539	0.564545	0.395321	0.0800184	-0.069539	-0.07681	-0.073412	0.441771	0.557771	0.422566	1.17501	-0.017976	5.23869	24.4386	32.1816	0	6	7.01743	0	0
NAM A	2020	0.318893	0.542729	0.376123	0.0753222	-0.069539	-0.07681	-0.073412	0.431212	0.554249	0.416063	0.954729	0.625994	4.9129	27.9065	32.5312	0	4	2.90584	0	1
NAM A	2021	0.380733	0.53894	0.431232	0.0830337	-0.069539	-0.07681	-0.073412	0.400871	0.538117	0.402461	1.24961	0.759695	5.23687	30.4492	32.663	0	4	2.58	0	1
OCB	2007	0.37397	0.713121	0.530167	0.124333	-0.069405	-0.077412	-0.07377	0.585161	0.60099	0.679675	0.557491	0.290866	14.0802	30.6506	30.0953	0	6.5	7.1295	1	0
OCB	2008	0.238009	0.710281	0.528512	0.124706	-0.069405	-0.077412	-0.07377	0.75394	0.776485	0.735433	0.812167	0.411027	15.7616	7.07025	29.943	0	11	5.66177	1	0
OCB	2009	0.370589	0.635492	0.454388	0.100664	-0.069405	-0.077412	-0.07377	0.523815	0.562196	0.580717	1.04846	0.376216	18.3735	13.4881	30.1715	0	8	5.3979	1	0
OCB	2010	0.364415	0.57381	0.408684	0.0843956	-0.069405	-0.077412	-0.07377	0.580626	0.641218	0.569306	0.903046	0.159762	15.9466	35.1805	30.6111	0	9	6.42324	0	0
OCB	2011	0.304826	0.547816	0.376903	0.076378	-0.069405	-0.077412	-0.07377	0.741359	0.816397	0.652027	1.25913	0.553957	14.7566	35.3725	30.8667	0	15	6.2403	0	0
OCB	2012	0.337451	0.553495	0.403942	0.0809108	-0.069405	-0.077412	-0.07377	0.641482	0.71822	0.560902	1.80644	1.46185	13.9278	24.6528	30.9424	0	10	5.24737	0	0
OCB	2013	0.367944	0.553918	0.408254	0.0807248	-0.069405	-0.077412	-0.07377	0.460124	0.546517	0.424951	1.01813	1.47855	12.0895	31.0167	31.1213	0	7	5.42188	0	0
OCB	2014	0.362165	0.563059	0.403693	0.0805781	-0.069405	-0.077412	-0.07377	0.438986	0.530294	0.414296	1.42602	1.42169	10.2768	35.8514	31.297	0	6.5	5.98365	0	0
OCB	2015	0.356532	0.580289	0.416393	0.0839502	-0.069405	-0.077412	-0.07377	0.422974	0.517805	0.372058	0.871919	1.31515	8.54511	38.5399	31.5319	0	6.5	6.67929	0	0
OCB	2016	0.366039	0.577935	0.416163	0.0833495	-0.069405	-0.077412	-0.07377	0.405774	0.504636	0.372264	0.861354	0.855139	7.3896	32.1302	31.787	0	6.5	6.21081	0	0
OCB	2017	0.385383	0.582811	0.407899	0.0836873	-0.069405	-0.077412	-0.07377	0.409727	0.514206	0.387905	0.83871	0.531357	7.28285	39.094	32.0654	0	6.25	6.81225	0	0
OCB	2018	0.490319	0.571882	0.402448	0.081369	-0.069405	-0.077412	-0.07377	0.423308	0.533287	0.408613	1.00387	1.67708	8.8004	39.0958	32.2358	0	6.25	7.07579	0	0
OCB	2019	0.497731	0.564545	0.395321	0.0800184	-0.069405	-0.077412	-0.07377	0.441771	0.557771	0.422566	1.01945	1.31212	9.73862	34.2825	32.4031	0	6	7.01743	0	0
OCB	2020	0.550198	0.542729	0.376123	0.0753222	-0.069405	-0.077412	-0.07377	0.431212	0.554249	0.416063	1.05042	1.41581	11.4309	35.8791	32.6584	0	4	2.90584	0	1
OCB	2021	0.570209	0.53894	0.431232	0.0830337	-0.069405	-0.077412	-0.07377	0.400871	0.538117	0.402461	1.09367	0.977628	11.819	38.6096	32.8486	0	4	2.58	0	1
PVCOMBANK	2009	0.441119	0.635492	0.454388	0.100664	-0.070637	-0.077262	-0.072001	0.523815	0.562196	0.580717	1.78154	3.07095	10.2252	24.3314	31.8	0	8	5.3979	1	0
PVCOMBANK	2010	0.335991	0.57381	0.408684	0.0843956	-0.070637	-0.077262	-0.072001	0.580626	0.641218	0.569306	2.38997	1.69264	10.7141	21.7486	31.8362	0	9	6.42324	0	0
PVCOMBANK	2011	0.288507	0.547816	0.376903	0.076378	-0.070637	-0.077262	-0.072001	0.741359	0.816397	0.652027	2.04822	0.516745	8.12311	14.5326	32.124	0	15	6.2403	0	0
PVCOMBANK	2012	0.254126	0.553495	0.403942	0.0809108	-0.070637	-0.077262	-0.072001	0.641482	0.71822	0.560902	3.15338	0.928848	8.03725	14.1906	32.1103	0	10	5.24737	0	0
PVCOMBANK	2013	0.148688	0.553918	0.408254	0.0807248	-0.070637	-0.077262	-0.072001	0.460124	0.546517	0.424951	3.41684	-0.0149927	9.84399	22.1279	32.2474	0	7	5.42188	0	0
PVCOMBANK	2014	0.227855	0.563059	0.403693	0.0805781	-0.070637	-0.077262	-0.072001	0.438986	0.530294	0.414296	2.51076	0.111722	9.30314	35.9401	32.3159	0	6.5	5.98365	0	0
PVCOMBANK	2015	0.213507	0.580289	0.416393	0.0839502	-0.070637	-0.077262	-0.072001	0.422974	0.517805	0.372058	1.79906	-0.0110181	10.2274	35.1593	32.2208	0	6.5	6.67929	0	0
PVCOMBANK	2016	0.222324	0.577935	0.416163	0.0833495	-0.070637	-0.077262	-0.072001	0.405774	0.504636	0.372264	1.64546	0.187274	8.80244	32.2264	32.3679	0	6.5	6.21081	0	0
PVCOMBANK	2017	0.242936	0.582811	0.407899	0.0836873	-0.070637	-0.077262	-0.072001	0.409727	0.514206	0.387905	1.52023	0.154357	8.00648	36.5154	32.4716	0	6.25	6.81225	0	0
PVCOMBANK	2018	0.247119	0.571882	0.402448	0.081369	-0.070637	-0.077262	-0.072001	0.423308	0.533287	0.408613	1.2731	0.326232	7.27007	31.4755	32.5766	0	6.25	7.07579	0	0
PVCOMBANK	2019	0.273611	0.564545	0.395321	0.0800184	-0.070637	-0.077262	-0.072001	0.441771	0.557771	0.422566	1.53522	0.487515	6.33283	31.1462	32.7319	0	6	7.01743	0	0
PVCOMBANK	2020	0.258519	0.542729	0.376123	0.0753222	-0.070637	-0.077262	-0.072001	0.431212	0.554249	0.416063	1.75676	0.45203	5.78643	34.8302	32.8317	0	4	2.90584	0	1
VIETBANK	2007	0.495901	0.713121	0.530167	0.124333	-0.071132	-0.07818	-0.07326	0.585161	0.60099	0.679675	0.154317	0.188399	57.0264	66.6665	27.5203	0	6.5	7.1295	1	0
VIETBANK	2008	0.404882	0.710281	0.528512	0.124706	-0.071132	-0.07818	-0.07326	0.75394	0.776485	0.735433	0.100577	0.0257184	80.8319	63.1442	27.8679	0	11	5.66177	1	0
VIETBANK	2009	0.292351	0.635492	0.454388	0.100664	-0.071132	-0.07818	-0.07326	0.523815	0.562196	0.580717	0.350517	0.351982	14.4595	42.7032	29.613	0	8	5.3979	1	0
VIETBANK	2010	0.227429	0.57381	0.408684	0.0843956	-0.071132	-0.07818	-0.07326	0.580626	0.641218	0.569306	0.732803	0.578808	18.3859	53.6281	30.4583	0	9	6.42324	0	0
VIETBANK	2011	0.3331	0.547816	0.376903	0.076378	-0.071132	-0.07818	-0.07326	0.741359	0.816397	0.652027	1.28742	0.687766	16.9064	48.0105	30.5355	0	15	6.2403	0	0
VIETBANK	2012	0.138797	0.553495	0.403942	0.0809108	-0.071132	-0.07818	-0.07326	0.641482	0.71822	0.560902	1.26272	0.0504128	18.363	34.5258	30.456	0	10	5.24737	0	0
VIETBANK	2013	0.148847	0.553918	0.408254	0.0807248	-0.071132	-0.07818	-0.07326	0.460124	0.546517	0.424951	0.820789	0.102599	19.3379	32.6685	30.411	0	7	5.42188	0	0
VIETBANK	2014	0.0962768	0.563059	0.403693	0.0805781	-0.071132	-0.07818	-0.07326	0.438986	0.530294	0.414296	0.768327	1.81611	15.4809	24.1414	30.5537	0	6.5	5.98365	0	0
VIETBANK	2015	0.139687	0.580289	0.416393	0.0839502	-0.071132	-0.07818	-0.07326	0.422974	0.517805	0.372058	0.774322	0.410031	8.32764	19.762	31.1285	0	6.5	6.67929	0	0
VIETBANK	2016	0.212426	0.577935	0.416163	0.0833495	-0.071132	-0.07818	-0.07326	0.405774	0.504636	0.372264	0.861792	0.283076	8.35684	23.3697	31.2338	0	6.5	6.21081	0	0
VIETBANK	2017	0.243846	0.582811	0.407899	0.0836873	-0.071132	-0.07818	-0.07326	0.409727	0.514206	0.387905	0.849998	-0.132109	8.01587	25.5607	31.3575	0	6.25	6.81225	0	0
VIETBANK	2018	0.290011	0.571882	0.402448	0.081369	-0.071132	-0.07818	-0.07326	0.423308	0.533287	0.408613	0.86949	0.223351	8.72189	21.3822	31.5759	0	6.25	7.07579	0	0
VIETBANK	2019	0.285934	0.564545	0.395321	0.0800184	-0.071132	-0.07818	-0.07326	0.441771	0.557771	0.422566	0.841591	0.132137	7.28061	29.8361	31.8641	0	6	7.01743	0	0
VIETBANK	2020	0.241422	0.542729	0.376123	0.0753222	-0.071132	-0.07818	-0.07326	0.431212	0.554249	0.416063	1.01814	0.106395	5.77615	46.8105	32.1491	0	4	2.90584	0	1
VIETBANK	2021	0.315638	0.53894	0.431232	0.0830337	-0.071132	-0.07818	-0.07326	0.400871	0.538117	0.402461	1.81613	0.955329	5.53145	46.998	32.2733	0	4	2.58	0	1
AGRIBANK	2007	0.424265	0.713121	0.530167	0.124333	-0.07777	-0.085809	-0.081105	0.585161	0.60099	0.679675	1.83467	2.69445	4.74749	20.9982	33.4207	1	6.5	7.1295	1	0
AGRIBANK	2008	0.362099	0.710281	0.528512	0.124706	-0.07777	-0.085809	-0.081105	0.75394	0.776485	0.735433	1.89536	2.51616	4.44413	23.1468	33.6237	1	11	5.66177	1	0
AGRIBANK	2009	0.321063	0.635492	0.454388	0.100664	-0.07777	-0.085809	-0.081105	0.523815	0.562196	0.580717	1.72695	1.3289	4.12955	19.6172	33.8068	1	8	5.3979	1	0
AGRIBANK	2010	0.326489	0.57381	0.408684	0.0843956	-0.07777	-0.085809	-0.081105	0.580626	0.641218	0.569306	2.67881	1.74723	5.3639	16.634	33.9133	1	9	6.42324	0	0
AGRIBANK	2011	0.347194	0.547816	0.376903	0.076378	-0.07777	-0.085809	-0.081105	0.741359	0.816397	0.652027	3.97429	2.05187	5.67157	17.978	33.963	1	15	6.2403	0	0
AGRIBANK	2012	0.33225	0.553495	0.403942	0.0809108	-0.07777	-0.085809	-0.081105	0.641482	0.71822	0.560902	3.76674	1.61135	6.0242	18.133	34.0562	1	10	5.24737	0	0
AGRIBANK	2013	0.322908	0.553918	0.408254	0.0807248	-0.07777	-0.085809	-0.081105	0.460124	0.546517	0.424951	3.35493	1.49061	5.41822	19.3343	34.1779	1	7	5.42188	0	0
AGRIBANK	2014	0.328884	0.563059	0.403693	0.0805781	-0.07777	-0.085809	-0.081105	0.438986	0.530294	0.414296	2.73996	1.48718	5.3931	22.2375	34.2691	1	6.5	5.98365	0	0
AGRIBANK	2015	0.379518	0.580289	0.416393	0.0839502	-0.07777	-0.085809	-0.081105	0.422974	0.517805	0.372058	1.96118	1.80503	4.85913	21.709	34.405	1	6.5	6.67929	0	0
AGRIBANK	2016	0.371919	0.577935	0.416163	0.0833495	-0.07777	-0.085809	-0.081105	0.405774	0.504636	0.372264	2.10515	1.7532	4.42166	21.0155	34.5412	1	6.5	6.21081	0	0
AGRIBANK	2017	0.400115	0.582811	0.407899	0.0836873	-0.07777	-0.085809	-0.081105	0.409727	0.514206	0.387905	1.84924	2.11759	4.2047	18.1595	34.6807	1	6.25	6.81225	0	0
AGRIBANK	2018	0.414627	0.571882	0.402448	0.081369	-0.07777	-0.085809	-0.081105	0.423308	0.533287	0.408613	1.35672	2.15793	4.53668	17.5989	34.7875	1	6.25	7.07579	0	0
AGRIBANK	2019	0.420557	0.564545	0.395321	0.0800184	-0.07777	-0.085809	-0.081105	0.441771	0.557771	0.422566	1.76054	1.8311	4.76747	19.7581	34.912	1	6	7.01743	0	0
AGRIBANK	2020	0.39651	0.542729	0.376123	0.0753222	-0.07777	-0.085809	-0.081105	0.431212	0.554249	0.416063	2.01469	1.54307	4.66061	19.6204	34.9887	1	4	2.90584	0	1
VIETCAPITAL BANK	2007	0.594238	0.713121	0.530167	0.124333	-0.067861	-0.075011	-0.072187	0.585161	0.60099	0.679675	0.199183	0.182916	37.0971	43.6262	28.3422	0	6.5	7.1295	1	0
VIETCAPITAL BANK	2008	0.175707	0.710281	0.528512	0.124706	-0.067861	-0.075011	-0.072187	0.75394	0.776485	0.735433	0.255178	0.093562	31.4822	43.7177	28.8395	0	11	5.66177	1	0
VIETCAPITAL BANK	2009	0.393338	0.635492	0.454388	0.100664	-0.067861	-0.075011	-0.072187	0.523815	0.562196	0.580717	0.772284	0.640525	33.2392	14.3643	28.834	0	8	5.3979	1	0
VIETCAPITAL BANK	2010	0.302584	0.57381	0.408684	0.0843956	-0.067861	-0.075011	-0.072187	0.580626	0.641218	0.569306	1.00035	0.50911	25.267	51.84	29.7382	0	9	6.42324	0	0
VIETCAPITAL BANK	2011	0.371346	0.547816	0.376903	0.076378	-0.067861	-0.075011	-0.072187	0.741359	0.816397	0.652027	1.07116	0.240135	19.4517	63.3812	30.4624	0	15	6.2403	0	0
VIETCAPITAL BANK	2012	0.331887	0.553495	0.403942	0.0809108	-0.067861	-0.075011	-0.072187	0.641482	0.71822	0.560902	0.941829	0.539249	15.7979	37.2483	30.6597	0	10	5.24737	0	0
VIETCAPITAL BANK	2013	0.295075	0.553918	0.408254	0.0807248	-0.067861	-0.075011	-0.072187	0.460124	0.546517	0.424951	1.23906	0.552212	13.9585	38.0014	30.7691	0	7	5.42188	0	0
VIETCAPITAL BANK	2014	0.308055	0.563059	0.403693	0.0805781	-0.067861	-0.075011	-0.072187	0.438986	0.530294	0.414296	1.07812	0.302153	12.8504	35.7245	30.8807	0	6.5	5.98365	0	0
VIETCAPITAL BANK	2015	0.23357	0.580289	0.416393	0.0839502	-0.067861	-0.075011	-0.072187	0.422974	0.517805	0.372058	0.775202	0.339666	11.4174	37.6585	30.999	0	6.5	6.67929	0	0
VIETCAPITAL BANK	2016	0.231253	0.577935	0.416163	0.0833495	-0.067861	-0.075011	-0.072187	0.405774	0.504636	0.372264	0.865326	0.331852	10.2228	26.4503	31.1087	0	6.5	6.21081	0	0
VIETCAPITAL BANK	2017	0.203577	0.582811	0.407899	0.0836873	-0.067861	-0.075011	-0.072187	0.409727	0.514206	0.387905	0.986973	0.357288	8.38006	30.119	31.3174	0	6.25	6.81225	0	0
VIETCAPITAL BANK	2018	0.222626	0.571882	0.402448	0.081369	-0.067861	-0.075011	-0.072187	0.423308	0.533287	0.408613	1.14694	0.427632	7.37593	28.3345	31.4719	0	6.25	7.07579	0	0
VIETCAPITAL BANK	2019	0.203308	0.564545	0.395321	0.0800184	-0.067861	-0.075011	-0.072187	0.441771	0.557771	0.422566	1.33049	0.324818	7.2098	24.6078	31.5786	0	6	7.01743	0	0
VIETCAPITAL BANK	2020	0.244009	0.542729	0.376123	0.0753222	-0.067861	-0.075011	-0.072187	0.431212	0.554249	0.416063	1.43496	0.870895	6.36703	26.673	31.7436	0	4	2.90584	0	1
VIETCAPITAL BANK	2021	0.271611	0.53894	0.431232	0.0830337	-0.067861	-0.075011	-0.072187	0.400871	0.538117	0.402461	1.51006	0.79853	6.06337	33.1656	31.9685	0	4	2.58	0	1
